# Supplementary material for: Label-free, multi-parametric assessments of cell metabolism and matrix remodeling within human and early-stage murine osteoarthritic articular cartilage
Source: Commun Biol. 2023 Apr 13;6:405. doi: 10.1038/s42003-023-04738-w (PMC10102009; doi:10.1038/s42003-023-04738-w)
Supplement: Supplementary file 3 — Supplementary Data 1 [file 42003_2023_4738_MOESM3_ESM.xlsx]

## Sheet: Figure 2
3D variance								Crosslink density								Crosslink LLIF
	Sham superficial								Sham superficial								Sham superficial
		1	2	3	7	10				1	2	3	7	10				1	2	3	7	10
	mouse 1	0.9643	1.01268	1.06271	1.12199	1.14362			mouse 1	0.960809	0.992089	0.9718	0.968373	0.993337			mouse 1	1.08159	1.01318	1.02573	0.999394	1.00561
	mouse 2	1.0405	1.12511	1.18029	1.29834	1.2879			mouse 2	1.17066	1.18223	1.11032	1.18058	1.19866			mouse 2	1.10399	1.08067	1.06811	1.03676	1.02743
	mouse 3	0.9909	1.06226	1.11444	1.21758	1.23846			mouse 3	0.987313	1.04066	1.01911	1.05088	1.07571			mouse 3	1.09601	1.06279	1.06517	1.04698	1.03568
	mouse 4	0.9111	0.990277	1.04	1.08758	1.14228			mouse 4	0.783838	0.89014	0.900032	0.878679	0.912178			mouse 4	1.06668	1.03577	1.04402	0.999668	0.994479
	Sham transitional								Sham transitional								Sham transitional
		1	2	3	7	10				1	2	3	7	10				1	2	3	7	10
	mouse 1	0.988756	0.938674	1.0303	1.0512	1.11902			mouse 1	0.940704	0.937291	0.960055	0.986551	0.776734			mouse 1	0.97533	1.02073	1.0396	1.03737	1.04919
	mouse 2	1.04207	1.03009	1.05764	1.15691	1.15076			mouse 2	1.17643	1.23357	1.22053	1.24576	1.00312			mouse 2	1.069	1.07077	1.0949	1.08438	1.07311
	mouse 3	1.04306	0.984633	1.05472	1.10267	1.14759			mouse 3	0.992372	0.983181	0.982814	1.03485	1.19036			mouse 3	1.05	1.05602	1.11889	1.07453	1.07016
	mouse 4	0.98573	0.930708	1.0586	1.03895	1.16381			mouse 4	0.752826	0.724336	0.751428	0.815049	1.0145			mouse 4	0.992284	1.01819	1.0959	1.04243	1.09028
	Sham radial								Sham radial								Sham radial
		1	2	3	7	10				1	2	3	7	10				1	2	3	7	10
	mouse 1	1.00263	1.00635	1.00694	1.07765	1.08518			mouse 1	0.853719	0.943432	0.999068	0.988074	0.98589			mouse 1	0.980966	1.03024	1.10964	1.01631	1.03556
	mouse 2	1.09027	1.09554	1.14373	1.17006	1.16531			mouse 2	1.14752	1.17705	1.20479	1.07281	1.11854			mouse 2	1.02197	1.06307	1.08023	1.10647	1.09112
	mouse 3	1.05172	1.05562	1.05624	1.12606	1.15135			mouse 3	1.00566	0.989623	1.04798	1.03246	1.05573			mouse 3	1.00802	1.05131	1.10103	1.06197	1.08286
	mouse 4	1.00412	1.00662	0.959662	1.07728	1.09194			mouse 4	0.960144	0.793682	0.88216	0.957738	0.912088			mouse 4	0.965395	1.00251	1.06235	1.01297	1.05698
	DMM superficial								DMM superficial								DMM superficial
		1	2	3	7	10				1	2	3	7	10				1	2	3	7	10
	mouse 1	1.04398	1.15177	1.17585	1.21731	1.34719			mouse 1	1.05898	1.24737	1.14074	1.15662	1.15052			mouse 1	1.039	1.00494	0.978027	0.96015	0.96137
	mouse 2	1.13025	1.23221	1.30707	1.27032	1.46302			mouse 2	1.24048	1.43449	1.24804	1.45091	1.43717			mouse 2	1.07361	1.04478	1.00771	1.00296	0.996308
	mouse 3	1.09195	1.1984	1.27228	1.26013	1.41944			mouse 3	1.10763	1.29787	1.30429	1.29047	1.30705			mouse 3	1.05105	1.04042	0.984953	0.993922	0.991858
	mouse 4	1.04126	1.14635	1.18848	1.2231	1.36966			mouse 4	0.962215	1.1415	1.12299	1.19255	1.2612			mouse 4	1.04132	1.01523	0.973102	0.963714	0.963069
	DMM transitional								DMM transitional								DMM transitional
		1	2	3	7	10				1	2	3	7	10				1	2	3	7	10
	mouse 1	0.957142	0.977977	1.00169	1.01034	1.03903			mouse 1	0.929337	0.910381	1.05561	0.916555	0.963995			mouse 1	0.979854	1.0449	0.98288	0.965417	0.992584
	mouse 2	1.05055	1.05232	1.0959	1.06579	1.10162			mouse 2	1.25077	1.37403	1.28489	1.33674	1.39412			mouse 2	1.07348	1.0662	1.04951	1.02868	1.03276
	mouse 3	1.004	1.02586	1.05074	1.05637	1.09095			mouse 3	1.09022	1.15426	1.1073	1.14652	1.19066			mouse 3	1.02783	1.06669	1.0331	1.01463	1.02273
	mouse 4	0.948818	0.990574	0.996531	1.03581	1.05191			mouse 4	1.0303	1.11456	0.920176	1.1242	1.14805			mouse 4	0.973333	1.03	1.00981	0.994884	1.00577
	DMM radial								DMM radial								DMM radial
		1	2	3	7	10				1	2	3	7	10				1	2	3	7	10
	mouse 1	0.942006	0.931244	0.940456	0.94485	0.980672			mouse 1	1.06141	1.20527	1.10684	1.20387	1.18929			mouse 1	0.995783	1.0168	0.995903	0.996314	0.979669
	mouse 2	1.07635	1.04393	1.05951	1.02516	1.05388			mouse 2	1.27278	1.44112	1.34696	1.29779	1.32733			mouse 2	1.06979	1.06439	1.05573	1.071	1.02913
	mouse 3	0.988128	0.976839	0.986236	0.983769	1.034			mouse 3	1.11337	1.26428	1.16072	1.21181	1.25545			mouse 3	1.04454	1.054	1.04228	1.03735	1.01835
	mouse 4	0.891407	0.901341	0.905358	0.926916	0.997542			mouse 4	0.944393	1.07657	0.965533	1.18678	1.21958			mouse 4	1.01029	1.02253	1.01881	0.987403	0.987366

## Sheet: Figure 3
Redox ratio								NAD(P)H LLIF								Mitochondrial clustering
	Sham superficial								Sham superficial								Sham superficial
		1	2	3	7	10				1	2	3	7	10				1	2	3	7	10
	mouse 1	0.963906	0.920184	0.93026	0.890319	0.890073			mouse 1	0.958857	0.925551	0.954167	0.895163	0.919762			mouse 1	1.153	1.25997	1.26633	1.15131	1.24138
	mouse 2	1.02207	0.982344	0.965976	0.900545	0.948349			mouse 2	1.01951	0.995305	1.00063	0.968608	0.963279			mouse 2	1.24002	1.32052	1.32412	1.20835	1.29794
	mouse 3	0.990495	0.965237	0.94457	0.924616	0.93656			mouse 3	0.985307	0.989748	0.990128	0.957747	0.971379			mouse 3	1.1848	1.29019	1.29651	1.22227	1.26101
	mouse 4	0.938732	0.939826	0.915807	0.877938	0.903053			mouse 4	0.931013	0.933676	0.941989	0.914959	0.951712			mouse 4	1.10543	1.21876	1.22891	1.16177	1.25497
	Sham transitional								Sham transitional								Sham transitional
		1	2	3	7	10				1	2	3	7	10				1	2	3	7	10
	mouse 1	0.922573	0.927648	0.89909	0.852732	0.873546			mouse 1	0.911878	0.90595	0.902209	0.910084	0.902038			mouse 1	1.21869	1.20685	1.05787	1.08247	1.13214
	mouse 2	0.949159	0.958942	0.96145	0.94648	0.8799			mouse 2	0.961049	0.996176	1.03937	1.0056	0.976952			mouse 2	1.28441	1.27043	1.10647	1.1493	1.21004
	mouse 3	0.96708	0.931038	0.939853	0.894483	0.889442			mouse 3	0.959962	0.950307	0.970687	0.954643	0.954315			mouse 3	1.28763	1.24496	1.14142	1.11448	1.2067
	mouse 4	0.936759	0.903953	0.94331	0.83479	0.900014			mouse 4	0.911087	0.896261	0.954257	0.895473	0.968004			mouse 4	1.21296	1.18878	1.08948	1.05008	1.25776
	Sham radial								Sham radial								Sham radial
		1	2	3	7	10				1	2	3	7	10				1	2	3	7	10
	mouse 1	0.919271	0.933026	0.923885	0.863609	0.840326			mouse 1	0.934326	0.91589	0.928483	0.94371	0.917587			mouse 1	1.11499	1.10214	1.01718	0.968499	1.12038
	mouse 2	0.989626	0.974102	0.976676	0.949668	0.925359			mouse 2	1.0512	1.00333	1.06262	1.10064	0.991927			mouse 2	1.24376	1.21027	1.11797	1.09953	1.24139
	mouse 3	0.96428	0.968365	0.94814	0.902404	0.907354			mouse 3	0.980072	0.96388	0.973943	0.986104	0.982806			mouse 3	1.18531	1.16135	1.06699	1.03604	1.21367
	mouse 4	0.930638	0.956271	0.891446	0.851315	0.852653			mouse 4	0.900515	0.919133	0.87689	0.867389	0.926557			mouse 4	1.13167	1.10744	1.00683	0.991162	1.1405
	DMM superficial								DMM superficial								DMM superficial
		1	2	3	7	10				1	2	3	7	10				1	2	3	7	10
	mouse 1	0.959857	1.02632	0.962536	0.919585	0.81659			mouse 1	0.952738	1.02472	0.997099	0.916335	0.861163			mouse 1	1.12087	1.16036	1.17326	1.24397	1.3916
	mouse 2	0.983692	1.05896	1.0116	0.969628	0.870541			mouse 2	1.03336	1.0605	1.07058	1.00733	0.920602			mouse 2	1.19266	1.2474	1.25785	1.35331	1.49664
	mouse 3	0.962581	1.04727	0.989012	0.95193	0.857225			mouse 3	0.996513	1.02459	1.05182	0.974446	0.879974			mouse 3	1.16191	1.20734	1.24675	1.31567	1.45886
	mouse 4	0.93043	1.01956	0.977552	0.933955	0.837158			mouse 4	0.948352	0.988088	1.02754	0.945809	0.868407			mouse 4	1.10797	1.1489	1.16663	1.27701	1.40769
	DMM transitional								DMM transitional								DMM transitional
		1	2	3	7	10				1	2	3	7	10				1	2	3	7	10
	mouse 1	0.916415	0.95542	0.955967	0.859556	0.836699			mouse 1	0.939367	0.880709	0.970203	0.901429	0.854461			mouse 1	1.16194	1.11638	1.07379	1.06356	1.27383
	mouse 2	0.9609	1.02997	0.995994	0.960163	0.926075			mouse 2	0.989579	1.03693	1.06145	0.959127	1.01179			mouse 2	1.33534	1.25107	1.17478	1.17125	1.3584
	mouse 3	0.940305	1.00115	0.981793	0.925906	0.890059			mouse 3	0.969625	0.968935	1.01771	0.946685	0.942308			mouse 3	1.21883	1.19622	1.12636	1.13711	1.33917
	mouse 4	0.89162	0.982714	0.939144	0.907882	0.858203			mouse 4	0.926328	0.935607	0.965204	0.928256	0.908581			mouse 4	1.09184	1.15507	1.06826	1.11498	1.31123
	DMM radial								DMM radial								DMM radial
		1	2	3	7	10				1	2	3	7	10				1	2	3	7	10
	mouse 1	0.913119	0.988486	0.930234	0.910416	0.867287			mouse 1	0.914736	0.909681	0.977418	0.942299	0.834895			mouse 1	1.15329	1.06419	0.977874	1.01039	1.25737
	mouse 2	0.952489	1.02447	0.983744	0.977626	0.94863			mouse 2	1.01319	1.03176	1.08615	1.01539	1.0134			mouse 2	1.23491	1.12555	1.07767	1.09626	1.40933
	mouse 3	0.936847	1.00541	0.97342	0.945833	0.931813			mouse 3	0.959523	0.954219	1.025	0.981112	0.948429			mouse 3	1.18878	1.09532	1.02548	1.052	1.36838
	mouse 4	0.893146	0.947707	0.953592	0.897173	0.890343			mouse 4	0.897602	0.868469	0.95594	0.931413	0.906221			mouse 4	1.11242	1.03566	0.965379	0.991208	1.30748

## Sheet: Figure 4
Group	Redox ratio	NAD(P)H LLIF	Mitochondrial clustering	Crosslink density	Crosslink LLIF	3D variance
Normal	0.551932	0.744925	1.61683	0.883891	0.745255	0.55454
Normal	0.560785	0.750656	1.65116	0.897696	0.757757	0.557639
Normal	0.55046	0.751195	1.68421	0.819057	0.765965	0.552446
OA	0.53851	0.722689	1.87132	1.00252	0.724697	0.575033
OA	0.529548	0.731765	1.89426	1.05208	0.744982	0.573186
OA	0.525356	0.736111	1.86399	0.982895	0.743554	0.565296

## Sheet: Figure 5
	Cell line	Treatment	Redox	Bound	Clustering
	HFKs	A_Glycolysis	-0.238709	-0.184006	0.108209
	HFKs	A_Glycolysis	-0.198389	-0.169237	0.171198
	HFKs	A_Glycolysis	-0.241114	-0.173974	0.145052
	HFKs	A_Glycolysis	-0.256625	-0.177991	0.221327
	HFKs	A_Glycolysis	-0.238289	-0.190589	0.147292
	HFKs	A_Glycolysis	-0.198571	-0.157017	0.107292
	HFKs	A_Glycolysis	-0.241944	-0.170271	0.00480195
	HFKs	A_Glycolysis	-0.220309	-0.174904	-0.0560961
	HFKs	A_Glycolysis	-0.23303	-0.177264	0.137523
	HFKs	A_Glycolysis	-0.21092	-0.155735	-0.107302
	HFKs	A_Glycolysis	-0.203258	-0.233848	0.0777752
	HFKs	A_Glycolysis	-0.15209	-0.173604	0.210859
	HFKs	A_Glycolysis	-0.118421	-0.185979	0.174956
	HFKs	A_Glycolysis	-0.253217	-0.193575	0.299445
	HFKs	A_Glycolysis	-0.265137	-0.23566	0.231333
	HFKs	A_Glycolysis	-0.246322	-0.192166	0.114858
	HFKs	A_Glycolysis	-0.244139	-0.177545	0.227261
	HFKs	A_Glycolysis	-0.248703	-0.167989	0.151922
	HFKs	A_Glycolysis	-0.264059	-0.186211	0.325572
	HFKs	A_Glycolysis	-0.282894	-0.212929	0.154176
	C2C12	A_Glycolysis	-0.233935	-0.15555	0.106045
	C2C12	A_Glycolysis	-0.194421	-0.143065	0.167774
	C2C12	A_Glycolysis	-0.236292	-0.147069	0.142151
	C2C12	A_Glycolysis	-0.251492	-0.150465	0.0797008
	C2C12	A_Glycolysis	-0.233524	-0.161116	0.144346
	C2C12	A_Glycolysis	-0.190628	-0.140945	0.109438
	C2C12	A_Glycolysis	-0.232267	-0.152843	0.00489798
	C2C12	A_Glycolysis	-0.211497	-0.157002	-0.00572181
	C2C12	A_Glycolysis	-0.223709	-0.15912	0.140273
	C2C12	A_Glycolysis	-0.202483	-0.179794	-0.0109448
	C2C12	A_Glycolysis	-0.211388	-0.199722	0.0746642
	C2C12	A_Glycolysis	-0.158174	-0.154322	0.106424
	C2C12	A_Glycolysis	-0.123158	-0.165322	0.167958
	C2C12	A_Glycolysis	-0.263345	-0.172075	0.191467
	C2C12	A_Glycolysis	-0.259834	-0.209486	0.032586
	C2C12	A_Glycolysis	-0.241396	-0.160773	0.112561
	C2C12	A_Glycolysis	-0.249022	-0.148541	0.124716
	C2C12	A_Glycolysis	-0.253677	-0.140546	0.148884
	C2C12	A_Glycolysis	-0.26934	-0.155792	0.123061
	C2C12	A_Glycolysis	-0.288552	-0.178145	0.151092
	HFKs	B_Glutaminolysis	0.0689153	0.068752	-0.0579169
	HFKs	B_Glutaminolysis	0.0440603	0.043913	0.0155119
	HFKs	B_Glutaminolysis	0.113474	0.0575794	-0.0749595
	HFKs	B_Glutaminolysis	0.0437282	0.0489397	-0.0220481
	HFKs	B_Glutaminolysis	0.0852745	0.0585847	-0.0380425
	HFKs	B_Glutaminolysis	0.101514	0.0327922	0.096916
	HFKs	B_Glutaminolysis	0.146257	0.0510094	0.0856961
	HFKs	B_Glutaminolysis	0.0900511	0.0630244	-0.0432103
	HFKs	B_Glutaminolysis	0.269977	0.0134688	0.0666544
	HFKs	B_Glutaminolysis	0.0519974	0.0139115	-0.0886553
	HFKs	B_Glutaminolysis	0.0511866	0.0752464	-0.0105118
	HFKs	B_Glutaminolysis	0.0715854	0.0735035	0.0393941
	HFKs	B_Glutaminolysis	0.00833428	0.0452329	0.00656941
	HFKs	B_Glutaminolysis	0.0560673	0.0686899	-0.0406113
	HFKs	B_Glutaminolysis	0.110099	0.0950147	-0.125537
	HFKs	B_Glutaminolysis	0.0582261	0.0580645	-0.0534204
	HFKs	B_Glutaminolysis	0.0336197	0.0334739	0.021605
	HFKs	B_Glutaminolysis	0.10234	0.0470036	-0.0694093
	HFKs	B_Glutaminolysis	0.0332909	0.00995974	-0.0161804
	HFKs	B_Glutaminolysis	0.0744217	0.0479989	-0.0322707
	C2C12	B_Glutaminolysis	0.067537	0.0673769	-0.0567585
	C2C12	B_Glutaminolysis	0.0921791	0.0430348	-0.0152017
	C2C12	B_Glutaminolysis	0.111205	0.0564278	-0.0734603
	C2C12	B_Glutaminolysis	0.140854	0.0479609	-0.0216071
	C2C12	B_Glutaminolysis	0.083569	0.057413	-0.0372816
	C2C12	B_Glutaminolysis	0.105575	0.033448	-0.0988543
	C2C12	B_Glutaminolysis	0.152107	0.0520296	-0.08741
	C2C12	B_Glutaminolysis	0.0936532	0.0642849	-0.0440745
	C2C12	B_Glutaminolysis	0.280776	0.0341382	0.00679875
	C2C12	B_Glutaminolysis	0.158077	0.0345898	-0.0904284
	C2C12	B_Glutaminolysis	0.148163	0.0797612	-0.0101964
	C2C12	B_Glutaminolysis	0.0701537	0.0779137	-0.0382123
	C2C12	B_Glutaminolysis	0.106168	0.0479469	0.00637232
	C2C12	B_Glutaminolysis	0.0549459	0.0728113	-0.0393929
	C2C12	B_Glutaminolysis	0.107897	0.100716	-0.121771
	C2C12	B_Glutaminolysis	0.0611374	0.0551612	-0.0518178
	C2C12	B_Glutaminolysis	0.140301	0.0318002	0.0209568
	C2C12	B_Glutaminolysis	0.107457	0.0446534	-0.067327
	C2C12	B_Glutaminolysis	0.0342897	0.00946175	-0.015695
	C2C12	B_Glutaminolysis	0.0766544	0.0455989	-0.0313026
	HL1	C_Chemical uncoupling	-0.0484005	0.169704	0.321528
	HL1	C_Chemical uncoupling	0.222448	0.145981	0.0202925
	HL1	C_Chemical uncoupling	0.195867	0.171475	0.193001
	HL1	C_Chemical uncoupling	0.353831	0.0403106	0.0115769
	HL1	C_Chemical uncoupling	0.224666	0.173876	0.181194
	HL1	C_Chemical uncoupling	0.172968	0.131712	0.311438
	HL1	C_Chemical uncoupling	0.151708	0.146862	0.103209
	HL1	C_Chemical uncoupling	0.576722	-0.0060467	-0.120831
	HL1	C_Chemical uncoupling	0.151832	0.18874	-0.0447766
	HL1	C_Chemical uncoupling	0.0742116	0.221636	0.076901
	HL1	C_Chemical uncoupling	0.172798	0.247111	0.457125
	HL1	C_Chemical uncoupling	0.273606	0.18635	-0.110863
	HL1	C_Chemical uncoupling	-0.0579165	0.158007	0.308313
	HL1	C_Chemical uncoupling	0.210224	0.134521	0.0100896
	HL1	C_Chemical uncoupling	0.183908	0.15976	0.181071
	HL1	C_Chemical uncoupling	0.500217	0.0299075	-0.300334
	C2C12	C_Chemical uncoupling	0.143948	0.16631	0.119097
	C2C12	C_Chemical uncoupling	0.215775	0.143061	0.0198867
	C2C12	C_Chemical uncoupling	0.189991	0.168045	0.189141
	C2C12	C_Chemical uncoupling	0.343216	0.0787044	0.0113454
	C2C12	C_Chemical uncoupling	0.281281	0.0683078	0.225595
	C2C12	C_Chemical uncoupling	0.217926	0.177354	0.177571
	C2C12	C_Chemical uncoupling	0.179887	0.134346	0.10921
	C2C12	C_Chemical uncoupling	0.157777	0.1498	0.101145
	C2C12	C_Chemical uncoupling	0.391791	0.00616763	-0.00123248
	C2C12	C_Chemical uncoupling	0.179205	0.145003	0.105666
	C2C12	C_Chemical uncoupling	0.157906	0.192515	0.0456722
	C2C12	C_Chemical uncoupling	0.18118	0.124069	0.078439
	C2C12	C_Chemical uncoupling	0.17971	0.150053	0.160268
	C2C12	C_Chemical uncoupling	0.28455	0.18076	-0.0113081
	C2C12	C_Chemical uncoupling	-0.0154247	0.0729039	0.0139106
	C2C12	C_Chemical uncoupling	0.154758	0.153267	0.299063
	C2C12	C_Chemical uncoupling	0.206019	0.130485	0.00978693
	C2C12	C_Chemical uncoupling	0.18023	0.154967	0.186503
	C2C12	C_Chemical uncoupling	0.343021	0.0308047	0.309344
	C2C12	C_Chemical uncoupling	0.396239	0.0456764	0.224434
	BAT	D_Cold activation	0.0544051	-0.165066	0.0809101
	BAT	D_Cold activation	0.113009	-0.16639	0.171237
	BAT	D_Cold activation	0.113106	-0.200006	0.218599
	BAT	D_Cold activation	0.066451	-0.146799	0.00303388
	BAT	D_Cold activation	0.22172	-0.144902	0.211146
	BAT	D_Cold activation	0.119275	-0.148367	0.102528
	BAT	D_Cold activation	0.119508	-0.148509	0.194662
	BAT	D_Cold activation	0.133909	-0.184006	0.166157
	BAT	D_Cold activation	0.08778	-0.129735	0.0230946
	BAT	D_Cold activation	0.202372	-0.188223	0.274544
	BAT	D_Cold activation	0.0438611	-0.173415	0.070101
	BAT	D_Cold activation	0.0440868	-0.151161	0.159525
	BAT	D_Cold activation	0.102705	-0.208006	0.206413
	BAT	D_Cold activation	0.0557865	-0.155331	-0.00699646
	BAT	D_Cold activation	0.209503	-0.189707	0.237058
	BAT	D_Cold activation	0.219067	-0.174367	0.0238554
	BAT	D_Cold activation	0.222661	-0.245469	0.291103
	BAT	D_Cold activation	0.212444	-0.264275	0.285637
	BAT	D_Cold activation	0.204504	-0.224137	0.305043
	BAT	D_Cold activation	0.203227	-0.222093	0.343099
	BAT	D_Cold activation	0.0618504	-0.148634	0.185677
	BAT	D_Cold activation	0.0975194	-0.168959	-0.0441646
	BAT	D_Cold activation	0.078187	-0.155668	-0.0242907
	BAT	D_Cold activation	0.151066	-0.1891	0.237247
	BAT	D_Cold activation	0.203237	-0.192117	0.171872
	BAT	D_Cold activation	0.0178401	-0.131879	0.144961
	BAT	D_Cold activation	0.0154105	-0.173116	0.227942
	BAT	D_Cold activation	0.0227726	-0.181278	0.226242
	BAT	D_Cold activation	0.035718	-0.142923	0.346254
	BAT	D_Cold activation	0.0262153	-0.109614	0.281873
	C2C12	E_Oleate	-0.0438805	-0.0462623	-0.0387156
	C2C12	E_Oleate	-0.0832357	-0.0539391	0.0394967
	C2C12	E_Oleate	-0.0746514	-0.0497766	0.119755
	C2C12	E_Oleate	-0.0899355	-0.0457429	-0.0426081
	C2C12	E_Oleate	-0.0730209	-0.0419342	-0.1827
	C2C12	E_Oleate	-0.0335797	-0.0354887	-0.000173574
	C2C12	E_Oleate	-0.0185905	-0.0357444	-0.0338976
	C2C12	E_Oleate	-0.0427666	-0.0484316	0.130936
	C2C12	E_Oleate	-0.0330892	-0.0312324	-0.0139816
	C2C12	E_Oleate	0.0382347	-0.032893	-0.0711424
	C2C12	E_Oleate	0.0310588	-0.0124443	-0.00182074
	C2C12	E_Oleate	-0.06274	-0.0252722	0.0650767
	C2C12	E_Oleate	-0.0523293	0.0047362	0.00106448
	C2C12	E_Oleate	-0.0283633	0.00119911	0.020259
	C2C12	E_Oleate	-0.000348295	-0.0177878	-0.0659561
	C2C12	F_Palmitate	-0.0906721	-0.0431078	0.1859
	C2C12	F_Palmitate	-0.0659713	-0.0533753	0.0620586
	C2C12	F_Palmitate	0.00423573	-0.0447448	0.0563389
	C2C12	F_Palmitate	-0.028659	-0.0428011	0.261165
	C2C12	F_Palmitate	-0.0585649	-0.0527495	0.277209
	C2C12	F_Palmitate	-0.0662801	-0.0664146	0.0784907
	C2C12	F_Palmitate	-0.0480514	-0.0418276	0.0473203
	C2C12	F_Palmitate	-0.0500666	-0.0639331	0.103424
	C2C12	F_Palmitate	-0.0166517	-0.0720727	0.219745
	C2C12	F_Palmitate	-0.0332887	-0.0813683	0.108816
	C2C12	F_Palmitate	-0.0843605	-0.0754621	0.0634563
	C2C12	F_Palmitate	-0.131755	-0.0636357	0.108188
	C2C12	F_Palmitate	-0.0188208	-0.026294	0.236907
	C2C12	F_Palmitate	-0.0713015	-0.0516845	0.344579
	C2C12	F_Palmitate	-0.0361404	-0.0481889	0.146799
	StemCells	G_Lipid synthesis	-0.167557	0.148254	0.403687
	StemCells	G_Lipid synthesis	-0.0685867	0.0845334	0.0855806
	StemCells	G_Lipid synthesis	-0.0656304	0.0854272	0.386966
	StemCells	G_Lipid synthesis	-0.183228	0.158622	0.39764
	StemCells	G_Lipid synthesis	-0.109298	0.1091	0.19312
	StemCells	G_Lipid synthesis	-0.0143399	0.11884	0.0746225
	StemCells	G_Lipid synthesis	-0.184057	0.165354	0.106101
	StemCells	G_Lipid synthesis	0.0180074	0.107513	0.26529
	StemCells	G_Lipid synthesis	-0.132553	0.166432	0.0783771
	StemCells	G_Lipid synthesis	-0.0398649	0.0481368	0.0174764
	StemCells	G_Lipid synthesis	0.0284877	0.0786623	0.557559
	StemCells	G_Lipid synthesis	-0.0187917	0.0900796	0.126646
	StemCells	G_Lipid synthesis	-0.150908	0.140228	0.76445
	StemCells	G_Lipid synthesis	-0.0630574	0.0739686	0.107292
	StemCells	G_Lipid synthesis	-0.046943	0.107136	0.858291
	StemCells	G_Lipid synthesis	-0.166893	0.21405	0.425593
	Chondrocytes	Week 1	-0.0166777	0.0639601	-0.0171308
	Chondrocytes	Week 1	-0.124251	-0.0655876	-0.053217
	Chondrocytes	Week 1	-0.00892469	0.0719443	0.0106373
	Chondrocytes	Week 1	-0.0383464	-0.0609863	-0.134942
	Chondrocytes	Week 1	-0.013786	0.0156222	-0.0142405
	Chondrocytes	Week 1	0.00729003	0.0373268	0.00682585
	Chondrocytes	Week 1	0.0647516	0.0123851	-0.0288603
	Chondrocytes	Week 1	0.0108891	0.0512962	0.0126259
	Chondrocytes	Week 1	0.00762898	0.047939	0.00716464
	Chondrocytes	Week 1	-0.0475082	-0.0704213	-0.0906516
	Chondrocytes	Week 1	0.00593826	0.0872504	0.0140156
	Chondrocytes	Week 1	-0.00968169	0.0198489	0.0782077
	Chondrocytes	Week 1	0.0351268	-0.0589243	-0.0453291
	Chondrocytes	Week 1	-0.0234665	0.0569688	-0.0294483
	Chondrocytes	Week 1	-0.0356684	-0.00691263	-0.0468563
	Chondrocytes	Week 1	0.00791966	0.0482383	0.0022434
	Chondrocytes	Week 1	-0.0389655	-4.49165e-05	-0.0508861
	Chondrocytes	Week 1	0.00827826	0.0383445	0.0527207
	Chondrocytes	Week 1	0.00601871	0.0360175	0.0760848
	Chondrocytes	Week 1	-0.00743444	0.0221632	-0.00789183
	Chondrocytes	Week 1	-0.125558	-0.0666814	-0.0443172
	Chondrocytes	Week 1	-0.0263034	0.00273156	-0.0972818
	Chondrocytes	Week 1	-0.0136169	0.0157964	0.0137539
	Chondrocytes	Week 1	-0.0225999	0.00654553	-0.0230503
	Chondrocytes	Week 1	0.012822	0.0958789	0.0123553
	Chondrocytes	Week 1	-0.097979	-0.0375553	-0.0248135
	Chondrocytes	Week 1	0.0208076	0.104103	0.0409564
	Chondrocytes	Week 1	-0.00949681	-0.0328159	-0.10899
	Chondrocytes	Week 1	0.0158004	0.0460909	0.0153323
	Chondrocytes	Week 1	0.0375087	0.0684466	0.0370306
	Chondrocytes	Week 1	0.0328091	-0.0179865	-0.0579944
	Chondrocytes	Week 1	-0.0194376	0.0197574	-0.0177529
	Chondrocytes	Week 1	-0.0225999	0.0165008	-0.0230503
	Chondrocytes	Week 1	-0.076083	-0.0983087	-0.117932
	Chondrocytes	Week 1	-0.0242399	0.0546329	-0.0164049
	Chondrocytes	Week 1	-0.0393912	-0.0107465	0.0458614
	Chondrocytes	Week 1	0.0868832	-0.0118705	0.00240448
	Chondrocytes	Week 1	0.0253602	0.109817	0.0190793
	Chondrocytes	Week 1	0.0125482	0.0427417	0.000800883
	Chondrocytes	Week 1	0.0583156	0.10065	0.0523556
	Chondrocytes	Week 1	0.00908625	0.0499528	-0.00343043
	Chondrocytes	Week 1	0.0586922	0.0902617	0.105357
	Chondrocytes	Week 1	-0.0442822	-0.0157834	0.0222806
	Chondrocytes	Week 1	-0.0570627	-0.028945	-0.0574972
	Chondrocytes	Week 1	-0.16928	-0.113347	-0.0921014
	Chondrocytes	Week 1	-0.0749883	-0.047405	-0.142418
	Chondrocytes	Week 1	-0.062936	-0.0349934	-0.0369338
	Chondrocytes	Week 1	-0.0714699	-0.0437817	-0.0718978
	Chondrocytes	Week 1	-0.0363441	0.0426809	-0.0367882
	Chondrocytes	Week 1	-0.141766	-0.0842759	-0.0721527
	Chondrocytes	Week 1	-0.0287462	0.0505054	-0.00957549
	Chondrocytes	Week 1	-0.0575795	-0.0797666	-0.152243
	Chondrocytes	Week 1	-0.0335103	-0.00469022	-0.0339557
	Chondrocytes	Week 1	-0.0128558	0.0165802	-0.0133107
	Chondrocytes	Week 1	0.0434566	-0.00786264	-0.048283
	Chondrocytes	Week 1	-0.00932872	0.0302703	-0.00762663
	Chondrocytes	Week 1	0.029268	0.0709519	0.016501
	Chondrocytes	Week 1	0.079866	0.112067	0.127464
	Chondrocytes	Week 1	-0.0251679	0.00390098	0.0427262
	Chondrocytes	Week 1	-0.038204	-0.00952385	-0.0386472
	Chondrocytes	Week 1	-0.152665	-0.0956143	-0.0739434
	Chondrocytes	Week 1	-0.056488	-0.0283531	-0.125266
	Chondrocytes	Week 1	-0.0441947	-0.0156933	-0.0176725
	Chondrocytes	Week 1	-0.0528993	-0.0246574	-0.0533357
	Chondrocytes	Week 2	0.0920243	0.0411397	-0.0620516
	Chondrocytes	Week 2	0.0735519	0.0235281	-0.148598
	Chondrocytes	Week 2	0.120526	0.099059	-0.00134042
	Chondrocytes	Week 2	0.102421	0.0811077	-0.0176519
	Chondrocytes	Week 2	0.0660035	-0.0544891	-0.108531
	Chondrocytes	Week 2	0.111828	0.0600208	-0.0368125
	Chondrocytes	Week 2	0.0775752	0.0273639	-0.074569
	Chondrocytes	Week 2	0.20012	0.0440116	-0.0432765
	Chondrocytes	Week 2	-0.0266104	0.0282202	-0.0657081
	Chondrocytes	Week 2	0.0883509	0.0376375	-0.057151
	Chondrocytes	Week 2	0.105987	0.0544517	0.0367536
	Chondrocytes	Week 2	0.0937252	0.103333	-0.0136221
	Chondrocytes	Week 2	0.0999273	0.0486745	-0.0390395
	Chondrocytes	Week 2	0.0772992	-0.00295536	-0.0940358
	Chondrocytes	Week 2	0.0932599	0.0723739	-0.0255878
	Chondrocytes	Week 2	0.0532166	0.0542339	-0.0420707
	Chondrocytes	Week 2	0.0569038	-0.0128414	-0.119184
	Chondrocytes	Week 2	0.0665839	0.0168848	-0.076008
	Chondrocytes	Week 2	0.0838671	0.0333627	0.017591
	Chondrocytes	Week 2	0.0761662	-0.0648374	-0.19656
	Chondrocytes	Week 2	0.175444	0.0705787	-0.027219
	Chondrocytes	Week 2	0.0957956	0.105537	-0.0277853
	Chondrocytes	Week 2	0.0984399	0.0472564	-0.0484109
	Chondrocytes	Week 2	0.121926	0.0696479	-0.0280648
	Chondrocytes	Week 2	0.124785	0.0723739	-0.0339131
	Chondrocytes	Week 2	0.105758	0.0542339	-0.123056
	Chondrocytes	Week 2	0.154142	0.132031	0.0286194
	Chondrocytes	Week 2	0.135493	0.113541	0.0118185
	Chondrocytes	Week 2	0.0979836	-0.0261238	-0.0817866
	Chondrocytes	Week 2	0.145183	0.0918214	-0.00791687
	Chondrocytes	Week 2	0.0452479	-0.00345702	-0.102332
	Chondrocytes	Week 2	0.164117	0.0126912	-0.0719782
	Chondrocytes	Week 2	-0.055812	-0.00262643	-0.0937369
	Chondrocytes	Week 2	0.0557004	0.00650841	-0.0854365
	Chondrocytes	Week 2	0.0728073	0.0228181	0.00565098
	Chondrocytes	Week 2	0.0609134	0.0702334	-0.0432135
	Chondrocytes	Week 2	0.154924	0.101108	0.00900848
	Chondrocytes	Week 2	0.131164	0.0468969	-0.0487375
	Chondrocytes	Week 2	0.147923	0.125993	0.0231328
	Chondrocytes	Week 2	0.105877	0.106946	0.00582575
	Chondrocytes	Week 2	0.109749	0.0365166	-0.0751435
	Chondrocytes	Week 2	0.119913	0.067729	-0.0298084
	Chondrocytes	Week 2	0.0296738	-0.0183055	-0.0332885
	Chondrocytes	Week 2	0.0223579	-0.111596	-0.236732
	Chondrocytes	Week 2	0.116672	0.0170498	-0.0758581
	Chondrocytes	Week 2	0.0410058	0.0502603	-0.076396
	Chondrocytes	Week 2	0.0435179	-0.00510644	-0.0959903
	Chondrocytes	Week 2	0.0658295	0.0161655	-0.0766615
	Chondrocytes	Week 2	0.0701838	0.0203169	-0.0808105
	Chondrocytes	Week 2	0.0520809	0.00305754	-0.165626
	Chondrocytes	Week 2	0.0981155	0.0770778	-0.0213136
	Chondrocytes	Week 2	0.0803721	0.0594855	-0.0372989
	Chondrocytes	Week 2	0.0446835	-0.0733993	-0.12636
	Chondrocytes	Week 2	0.0895916	0.0388204	-0.0560762
	Chondrocytes	Week 2	0.0560237	0.00681662	-0.0930776
	Chondrocytes	Week 2	0.176118	0.0231313	-0.0624109
	Chondrocytes	Week 2	0.131944	0.0572469	-0.0566463
	Chondrocytes	Week 2	0.142311	0.0890836	-0.0104046
	Chondrocytes	Week 2	0.0502672	0.00132842	-0.0139543
	Chondrocytes	Week 2	0.042805	-0.0938275	-0.221467
	Chondrocytes	Week 2	0.139005	0.0373908	-0.0573752
	Chondrocytes	Week 2	0.0618259	0.0712655	-0.0579239
	Chondrocytes	Week 2	0.0643882	0.0147914	-0.0779101
	Chondrocytes	Week 2	0.0871461	0.0364889	-0.0581948
	Chondrocytes	Week 3	0.0168581	0.0226288	-0.0971042
	Chondrocytes	Week 3	0.0331014	0.0389642	-0.0588591
	Chondrocytes	Week 3	0.0654165	0.0714627	-0.0294205
	Chondrocytes	Week 3	0.0424328	0.0483485	0.0278007
	Chondrocytes	Week 3	0.0342142	0.0400834	-0.0656612
	Chondrocytes	Week 3	0.103726	0.0672988	-0.0331923
	Chondrocytes	Week 3	0.150382	0.103548	-0.000356407
	Chondrocytes	Week 3	0.0157158	0.00100072	-0.171407
	Chondrocytes	Week 3	0.0327415	0.0386023	-0.0591869
	Chondrocytes	Week 3	0.0528627	0.0588377	0.0373022
	Chondrocytes	Week 3	0.13935	0.0924523	0.0130406
	Chondrocytes	Week 3	-0.0370139	0.0111415	-0.0840622
	Chondrocytes	Week 3	0.0277214	0.0335537	-0.0872079
	Chondrocytes	Week 3	0.0265961	0.032422	-0.0647853
	Chondrocytes	Week 3	0.0434751	0.0493968	-0.0572247
	Chondrocytes	Week 3	0.0417575	0.0476694	-0.0509735
	Chondrocytes	Week 3	0.0482758	0.0542248	-0.0372195
	Chondrocytes	Week 3	-0.0407416	0.0180652	-0.0777903
	Chondrocytes	Week 3	0.0593745	0.0858656	0.007074
	Chondrocytes	Week 3	0.0853317	0.0914909	0.0121697
	Chondrocytes	Week 3	0.0535798	0.0595589	-0.0323876
	Chondrocytes	Week 3	-0.0273922	0.0314904	-0.167236
	Chondrocytes	Week 3	0.0238108	0.0296208	-0.0673227
	Chondrocytes	Week 3	0.0496911	0.055648	-0.0437461
	Chondrocytes	Week 3	0.0473639	0.0533076	-0.0700173
	Chondrocytes	Week 3	0.0640944	0.0701331	-0.0306249
	Chondrocytes	Week 3	0.097379	0.103607	-0.000303126
	Chondrocytes	Week 3	0.0737058	0.079799	0.0586347
	Chondrocytes	Week 3	0.0652407	0.0712859	-0.0376311
	Chondrocytes	Week 3	0.136837	0.0993178	-0.00418807
	Chondrocytes	Week 3	0.115871	0.0704413	-0.0303457
	Chondrocytes	Week 3	-0.0147557	-0.0290293	-0.196265
	Chondrocytes	Week 3	0.00175928	0.00744422	-0.0874113
	Chondrocytes	Week 3	0.0212769	0.0270726	0.00618317
	Chondrocytes	Week 3	0.105169	0.0596787	-0.0173506
	Chondrocytes	Week 3	-0.0659035	-0.0191927	-0.11154
	Chondrocytes	Week 3	0.0791075	0.0852314	-0.0415683
	Chondrocytes	Week 3	0.0779259	0.0840431	-0.0180246
	Chondrocytes	Week 3	0.0956489	0.101867	-0.0100859
	Chondrocytes	Week 3	0.0938454	0.100053	-0.00352219
	Chondrocytes	Week 3	0.10069	0.106936	0.0109195
	Chondrocytes	Week 3	0.00722131	0.0689685	-0.0316798
	Chondrocytes	Week 3	0.00640577	0.0315723	-0.0432797
	Chondrocytes	Week 3	0.0310651	0.0369163	-0.0384388
	Chondrocytes	Week 3	0.000900856	0.00658092	-0.0807682
	Chondrocytes	Week 3	-0.0760226	-0.0200841	-0.208874
	Chondrocytes	Week 3	-0.0273798	-0.0218602	-0.113957
	Chondrocytes	Week 3	-0.00279346	0.00286563	-0.0915588
	Chondrocytes	Week 3	-0.00347902	0.00217618	-0.115162
	Chondrocytes	Week 3	0.0124393	0.0181849	-0.0776819
	Chondrocytes	Week 3	0.0441082	0.0500334	-0.0488321
	Chondrocytes	Week 3	0.0215841	0.0273816	0.00724468
	Chondrocytes	Week 3	0.01353	0.0192817	-0.084348
	Chondrocytes	Week 3	0.0816512	0.0459528	-0.0525285
	Chondrocytes	Week 3	0.127375	0.0814768	-0.0203493
	Chondrocytes	Week 3	-0.00459855	-0.0190193	-0.187979
	Chondrocytes	Week 3	0.122703	0.129075	0.0311379
	Chondrocytes	Week 3	0.0273657	0.0903479	-0.0123134
	Chondrocytes	Week 3	0.0265339	0.0522037	-0.0241453
	Chondrocytes	Week 3	0.0516864	0.0576547	-0.0192076
	Chondrocytes	Week 3	0.0209189	0.0267125	-0.0623836
	Chondrocytes	Week 3	-0.057543	-0.000485805	-0.193052
	Chondrocytes	Week 3	-0.00792736	-0.0022974	-0.0962357
	Chondrocytes	Week 3	0.0171507	0.0229229	-0.07339
	Chondrocytes	Week 7	0.0407208	0.0347949	0.134232
	Chondrocytes	Week 7	0.0133204	0.00755049	0.10437
	Chondrocytes	Week 7	0.0570256	0.0510068	0.152002
	Chondrocytes	Week 7	0.031215	0.0253433	0.123872
	Chondrocytes	Week 7	0.0946491	0.03488	0.193006
	Chondrocytes	Week 7	-0.00672344	0.0197425	0.0825249
	Chondrocytes	Week 7	0.102081	0.0422697	0.175088
	Chondrocytes	Week 7	-0.0164931	0.0100285	-0.0464758
	Chondrocytes	Week 7	0.0138166	0.00804391	0.10491
	Chondrocytes	Week 7	0.0518394	0.0458501	0.14635
	Chondrocytes	Week 7	0.0726959	0.066588	0.255806
	Chondrocytes	Week 7	-0.0219297	0.0046229	0.101161
	Chondrocytes	Week 7	-0.0290145	0.0189929	0.0929214
	Chondrocytes	Week 7	0.0013758	-0.00432606	0.0913518
	Chondrocytes	Week 7	0.122193	0.0729745	0.30617
	Chondrocytes	Week 7	0.0173674	0.0115744	0.10878
	Chondrocytes	Week 7	0.0297266	0.0238633	0.0355238
	Chondrocytes	Week 7	0.0448232	0.038874	0.138703
	Chondrocytes	Week 7	0.101974	0.0742852	0.200989
	Chondrocytes	Week 7	-0.00556162	0.0101905	0.0837911
	Chondrocytes	Week 7	0.0319789	0.0261028	0.124705
	Chondrocytes	Week 7	0.0308026	0.0249331	0.123423
	Chondrocytes	Week 7	0.0953789	0.0891418	0.185129
	Chondrocytes	Week 7	0.0403045	0.034381	0.133778
	Chondrocytes	Week 7	0.0719424	0.0658387	0.168259
	Chondrocytes	Week 7	0.04372	0.037777	0.137501
	Chondrocytes	Week 7	0.0887363	0.082537	0.186562
	Chondrocytes	Week 7	0.0621515	0.0561036	0.157588
	Chondrocytes	Week 7	0.127489	0.0659264	0.228796
	Chondrocytes	Week 7	0.0230749	0.0503348	0.115001
	Chondrocytes	Week 7	0.0690188	0.0110016	0.139835
	Chondrocytes	Week 7	-0.0459983	-0.0202723	-0.0750815
	Chondrocytes	Week 7	-0.0165979	-0.0221974	0.0717632
	Chondrocytes	Week 7	0.0202842	0.0144746	0.111959
	Chondrocytes	Week 7	0.0405151	0.0345903	0.218132
	Chondrocytes	Week 7	-0.0512718	-0.0255158	0.0681259
	Chondrocytes	Week 7	0.0195348	0.0699425	0.147567
	Chondrocytes	Week 7	0.0514446	0.0454576	0.145919
	Chondrocytes	Week 7	0.178303	0.126623	0.371478
	Chondrocytes	Week 7	0.0682357	0.0621532	0.164219
	Chondrocytes	Week 7	0.0812129	0.0750564	0.0873
	Chondrocytes	Week 7	0.0970644	0.0908177	0.195638
	Chondrocytes	Week 7	0.0468756	0.0205709	0.14094
	Chondrocytes	Week 7	-0.0552835	-0.040319	0.0296015
	Chondrocytes	Week 7	-0.0196201	-0.0252024	0.0684695
	Chondrocytes	Week 7	-0.0207376	-0.0263135	0.0672515
	Chondrocytes	Week 7	0.0406099	0.0346847	0.125872
	Chondrocytes	Week 7	-0.0117107	-0.0173381	0.0770894
	Chondrocytes	Week 7	0.0199064	0.014099	0.111547
	Chondrocytes	Week 7	-0.00694604	-0.0126005	0.0822823
	Chondrocytes	Week 7	0.0358851	0.0299867	0.128962
	Chondrocytes	Week 7	0.0105907	0.00483641	0.101395
	Chondrocytes	Week 7	0.0727561	0.0141824	0.169146
	Chondrocytes	Week 7	-0.026589	-0.00065232	0.0608744
	Chondrocytes	Week 7	0.0800396	0.0214243	0.151586
	Chondrocytes	Week 7	-0.0361632	-0.010172	-0.0655463
	Chondrocytes	Week 7	0.102837	0.0965576	0.109046
	Chondrocytes	Week 7	0.119006	0.112634	0.219551
	Chondrocytes	Week 7	0.0678131	0.0409823	0.163759
	Chondrocytes	Week 7	-0.0363892	-0.0211254	0.0501935
	Chondrocytes	Week 7	-1.24518e-05	-0.00570642	0.0898388
	Chondrocytes	Week 7	-0.00115232	-0.00683979	0.0885966
	Chondrocytes	Week 7	0.0614221	0.0553784	0.14839
	Chondrocytes	Week 7	0.00805505	0.00231515	0.0986312
	Chondrocytes	Week 10	-0.0994342	-0.0742319	0.13992
	Chondrocytes	Week 10	-0.126235	-0.101783	0.0664383
	Chondrocytes	Week 10	-0.0831648	-0.0575072	0.160514
	Chondrocytes	Week 10	-0.0901548	-0.0646928	0.230781
	Chondrocytes	Week 10	-0.138114	-0.0928679	0.0514021
	Chondrocytes	Week 10	-0.0653673	-0.0392116	0.222599
	Chondrocytes	Week 10	-0.0998224	-0.074631	0.139429
	Chondrocytes	Week 10	-0.0924652	-0.0670678	0.148741
	Chondrocytes	Week 10	-0.120877	-0.0962743	0.0336637
	Chondrocytes	Week 10	0.0182426	-0.0302712	0.259621
	Chondrocytes	Week 10	-0.0908207	-0.0653773	0.150823
	Chondrocytes	Week 10	-0.0833898	-0.0577385	0.160229
	Chondrocytes	Week 10	-0.128001	-0.103598	0.0404684
	Chondrocytes	Week 10	-0.12468	-0.100184	0.107965
	Chondrocytes	Week 10	-0.101502	-0.0865377	0.124768
	Chondrocytes	Week 10	-0.0909887	-0.0553694	0.186881
	Chondrocytes	Week 10	-0.192821	-0.0932223	0.0905233
	Chondrocytes	Week 10	-0.0847719	-0.0591592	0.158479
	Chondrocytes	Week 10	-0.116117	-0.0913814	0.118804
	Chondrocytes	Week 10	-0.0925165	-0.0671206	0.148676
	Chondrocytes	Week 10	-0.0276633	-0.0451588	0.175719
	Chondrocytes	Week 10	-0.163049	-0.0949208	0.114445
	Chondrocytes	Week 10	-0.0650576	-0.0600197	0.222991
	Chondrocytes	Week 10	-0.0997944	-0.0746022	0.139464
	Chondrocytes	Week 10	-0.0724172	-0.0464589	0.174118
	Chondrocytes	Week 10	-0.100022	-0.0748364	0.0984314
	Chondrocytes	Week 10	-0.0556598	-0.0292324	0.195329
	Chondrocytes	Week 10	-0.0628595	-0.0366336	0.267704
	Chondrocytes	Week 10	-0.112258	-0.065654	0.0829441
	Chondrocytes	Week 10	-0.0373283	-0.0103879	0.259277
	Chondrocytes	Week 10	-0.126828	-0.102392	0.105246
	Chondrocytes	Week 10	-0.119691	-0.0950558	0.114279
	Chondrocytes	Week 10	-0.14725	-0.123386	0.00265377
	Chondrocytes	Week 10	-0.0123046	-0.059363	0.221832
	Chondrocytes	Week 10	-0.118096	-0.093416	0.116298
	Chondrocytes	Week 10	-0.110888	-0.0860063	0.125422
	Chondrocytes	Week 10	-0.0844013	-0.0587783	0.0924918
	Chondrocytes	Week 10	-0.0809138	-0.0551931	0.163363
	Chondrocytes	Week 10	-0.0565766	-0.0408646	0.181006
	Chondrocytes	Week 10	-0.0455381	-0.00813785	0.246225
	Chondrocytes	Week 10	-0.152462	-0.0478834	0.145049
	Chondrocytes	Week 10	-0.0390105	-0.0121172	0.216403
	Chondrocytes	Week 10	-0.160311	-0.136812	0.0628633
	Chondrocytes	Week 10	-0.137891	-0.113765	0.0912426
	Chondrocytes	Week 10	-0.0762802	-0.0929009	0.116933
	Chondrocytes	Week 10	-0.204897	-0.140175	0.0587231
	Chondrocytes	Week 10	-0.111805	-0.107019	0.161841
	Chondrocytes	Week 10	-0.144805	-0.120872	0.082491
	Chondrocytes	Week 10	-0.117446	-0.0927473	0.117122
	Chondrocytes	Week 10	-0.143711	-0.119747	0.0451095
	Chondrocytes	Week 10	-0.101502	-0.0763571	0.137303
	Chondrocytes	Week 10	-0.108352	-0.083399	0.206165
	Chondrocytes	Week 10	-0.155352	-0.111011	0.030374
	Chondrocytes	Week 10	-0.0840599	-0.0584273	0.198147
	Chondrocytes	Week 10	-0.117826	-0.0931384	0.11664
	Chondrocytes	Week 10	-0.110616	-0.0857265	0.125767
	Chondrocytes	Week 10	-0.135511	-0.0288411	0.16795
	Chondrocytes	Week 10	-0.0197907	0.00764047	0.240732
	Chondrocytes	Week 10	-0.143517	-0.119549	0.0841206
	Chondrocytes	Week 10	-0.120649	-0.0960399	0.113067
	Chondrocytes	Week 10	-0.0578058	-0.0747589	0.139271
	Chondrocytes	Week 10	-0.188995	-0.122978	0.0798976
	Chondrocytes	Week 10	-0.0940408	-0.0891591	0.185078
	Chondrocytes	Week 10	-0.127701	-0.10329	0.104141
	Chondrocytes	Human	-0.0417057	-0.0385412	0.160626
	Chondrocytes	Human	0.00214398	-0.0361256	0.107499
	Chondrocytes	Human	-0.0584643	-0.0321811	0.167042
	Chondrocytes	Human	0.00126591	-0.0336014	0.113086
	Chondrocytes	Human	-0.0623152	-0.0346959	0.192008
	Chondrocytes	Human	-0.0900631	-0.0314549	0.161858
	Chondrocytes	Human	0.0132097	-0.0456057	0.157911
	Chondrocytes	Human	-0.0509689	-0.0449481	0.0983537
	Chondrocytes	Human	-0.0637282	-0.0414179	0.157882
	Chondrocytes	Human	-0.00314472	-0.0421987	0.125772
	Chondrocytes	Human	-0.0100446	-0.0167189	0.123016
	Chondrocytes	Human	0.0200512	-0.0386386	0.120815
	Chondrocytes	Human	-0.143696	-0.0373886	0.0443527
	Chondrocytes	Human	-0.170426	-0.0291066	0.128881
	Chondrocytes	Human	-0.132731	-0.0473246	0.0108924
	Chondrocytes	Human	0.0725879	-0.0295968	0.134756
	Chondrocytes	Human	0.073584	-0.0249024	0.11703
	Chondrocytes	Human	-0.217081	-0.0257451	0.125541
	Chondrocytes	Human	0.0761674	-0.0389237	0.0289251
	Chondrocytes	Human	0.0702802	-0.0339523	0.341595
	Chondrocytes	Human	-0.255156	-0.0355643	-0.0146235
	Chondrocytes	Human	0.0921244	-0.0214151	0.0652654
	Chondrocytes	Human	0.0999796	-0.0154789	0.095211
	Chondrocytes	Human	0.154099	-0.0126961	0.128446
	Chondrocytes	Human	-0.14398	-0.0152756	0.153438
	Chondrocytes	Human	-0.0213723	-0.0281551	0.17714
	Chondrocytes	Human	-0.231994	-0.0029846	0.24803
	Chondrocytes	Human	-0.164565	-0.00470001	0.322222
	Chondrocytes	Human	-0.125261	-0.00205535	0.0279364
	Chondrocytes	Human	0.0264081	-0.00729365	0.145968
	Chondrocytes	Human	0.00470177	-0.0350051	0.036087
	Chondrocytes	Human	-0.113991	-0.0285384	0.161875
	Chondrocytes	Human	-0.016551	-0.0266731	0.0106525
	Chondrocytes	Human	-0.00363982	-0.0154977	0.105666
	Chondrocytes	Human	-0.00748219	-0.00735604	0.0933503
	Chondrocytes	Human	-0.0378942	-0.00901574	0.0382129
	Chondrocytes	Human	0.00942689	-0.0212631	0.168273
	Chondrocytes	Human	-0.0151622	-0.0273611	0.0995913
	Chondrocytes	Human	-0.0119315	-0.0205425	0.0890747
	Chondrocytes	Human	-0.0276303	-0.0286872	0.127045
	Chondrocytes	Human	-0.0235168	-0.0245996	0.143005
	Chondrocytes	Human	-0.0156134	-0.0287009	0.220264
	Chondrocytes	Human	-0.176715	-0.0165229	0.190535
	Chondrocytes	Human	-0.339137	-0.00136048	0.18001
	Chondrocytes	Human	-0.0309109	-0.0177102	0.274509

## Sheet: Figure 6
		3D variance	Crosslink density	Crosslink LLIF	Redox ratio	NAD(P)H LLIF	Mitochondrial clustering					3D variance	Crosslink density	Crosslink LLIF	Redox ratio	NAD(P)H LLIF	Mitochondrial clustering
sham	week 1	0.983188	0.876553	1.08422	0.982935	0.977807	1.17498			DMM	week 1	1.07986	1.0875	1.05969	0.963084	1.03668	1.15078
sham	week 1	1.00655	1.09493	1.10998	1.02629	1.02094	1.25681			DMM	week 1	1.04021	0.971354	1.02078	0.857725	0.910454	1.10853
sham	week 1	0.888154	0.988773	1.06942	0.969518	0.96446	1.12894			DMM	week 1	1.12913	1.08176	1.06804	0.970678	1.04446	1.18329
sham	week 1	0.863002	0.85017	1.05168	0.953438	0.948464	1.13972			DMM	week 1	1.02549	0.918988	1.03633	0.941862	0.914937	1.01284
sham	week 1	0.999024	1.18237	1.10168	0.998767	0.993556	1.19391			DMM	week 1	1.08303	1.06003	1.0628	0.965916	0.989581	1.15417
sham	week 1	1.10317	1.13738	1.11652	1.01222	1.00694	1.20999			DMM	week 1	1.10618	1.16925	1.08551	0.986559	1.01073	1.17883
sham	week 1	1.07287	0.844227	1.10311	1.02006	1.01474	1.21936			DMM	week 1	1.03882	1.18199	1.05941	1.04284	0.986427	1.13705
sham	week 1	0.944462	0.798835	1.04151	0.944219	0.939293	1.1287			DMM	week 1	1.1407	1.23573	1.08939	0.990084	1.02434	1.18562
sham	week 1	0.852628	0.869541	1.07024	0.970265	0.965203	1.15984			DMM	week 1	1.10655	1.0788	1.08588	0.986891	1.02107	1.17923
sham	week 1	0.897522	1.08617	1.07975	0.958883	0.953881	1.14623			DMM	week 1	1.046	0.963583	1.02646	0.932888	0.905744	1.0647
sham	week 1	1.03899	0.980863	1.10575	1.02245	1.02712	1.23424			DMM	week 1	1.10469	1.07311	1.08406	0.985235	1.05937	1.18725
sham	week 1	0.943861	0.843369	1.09085	0.988947	0.983787	1.18217			DMM	week 1	1.1283	0.911636	1.06722	0.969936	0.9937	1.26241
sham	week 1	0.966289	1.17291	1.06558	0.94604	0.941105	1.13088			DMM	week 1	1.05826	1.05155	1.03849	1.01382	0.916946	1.11777
sham	week 1	1.14729	1.12828	1.11518	1.01101	1.00573	1.20854			DMM	week 1	1.01941	1.15989	1.03036	0.956435	1.02987	1.13636
sham	week 1	1.11578	0.837474	1.13043	1.02483	1.01949	1.25507			DMM	week 1	1.02843	1.17254	1.03922	0.944485	0.967624	1.11598
sham	week 1	0.982241	0.792444	1.08317	0.961988	0.946969	1.10793			DMM	week 1	1.12929	1.22585	1.1082	0.987175	1.02136	1.17347
sham	week 1	1.01309	0.863405	1.11719	1.01283	1.02754	1.23475			DMM	week 1	1.01462	1.07119	1.03567	0.941255	0.974316	1.11126
sham	week 1	0.972176	1.07851	1.07207	0.951926	0.94696	1.13791			DMM	week 1	1.13783	0.956784	1.08658	0.987527	1.01172	1.23257
sham	week 1	0.927638	0.973941	1.06296	0.963662	0.938635	1.12791			DMM	week 1	1.13535	1.06554	1.08414	0.985314	1.00945	1.25992
sham	week 1	0.878207	0.837418	1.06845	0.968639	0.963586	1.12789			DMM	week 1	1.09001	0.905203	1.06965	0.972137	0.995955	1.1616
sham	week 1	0.924448	1.16463	1.01944	0.924209	0.919388	1.10478			DMM	week 1	1.04999	1.04413	1.03037	0.856445	0.909388	1.11895
sham	week 1	1.07287	1.12032	1.10311	1.02006	1.01474	1.24936			DMM	week 1	1.03872	1.15171	1.04931	0.953657	0.977021	1.05694
sham	week 1	1.05688	0.831564	1.11548	1.01128	1.00601	1.20887			DMM	week 1	1.11379	1.16426	1.06298	0.966082	0.989751	1.18694
sham	week 1	0.942951	0.786852	1.03984	0.942708	0.93779	1.1269			DMM	week 1	1.07335	1.2172	1.0533	0.957284	0.980737	1.14385
sham	week 1	1.01268	0.888825	1.11674	1.01242	1.00714	1.21023			DMM	week 1	1.11225	1.10273	1.09148	0.991977	1.06778	1.18531
sham	week 1	1.03675	1.11026	1.14328	1.05708	1.05157	1.29451			DMM	week 1	1.07142	0.984953	1.0514	0.883456	0.937767	1.14179
sham	week 1	0.914799	1.00262	1.1015	0.998604	0.993394	1.16281			DMM	week 1	1.16301	1.09691	1.10008	0.999798	1.07579	1.21879
sham	week 1	0.888892	0.862073	1.08323	0.982041	0.976918	1.17391			DMM	week 1	1.05625	0.931854	1.06742	0.970117	0.942385	1.04323
sham	week 1	1.02899	1.19892	1.13473	1.02873	1.02336	1.22972			DMM	week 1	1.11552	1.07487	1.09469	0.994894	1.01927	1.18879
sham	week 1	1.13626	1.15331	1.15002	1.04259	1.03715	1.24629			DMM	week 1	1.13936	1.18562	1.11808	1.01616	1.04105	1.2142
sham	week 1	1.04068	0.856047	1.07002	0.989461	0.984299	1.18278			DMM	week 1	1.00765	1.19854	1.02763	1.01155	0.956834	1.10294
sham	week 1	0.916128	0.810018	1.01027	0.915892	0.911114	1.09484			DMM	week 1	1.10648	1.25303	1.05671	0.960381	0.993611	1.15005
sham	week 1	0.827049	0.858146	1.03813	0.941157	0.936247	1.12504			DMM	week 1	1.07335	1.06466	1.0533	0.957284	0.990437	1.14385
sham	week 1	0.870596	1.07194	1.04735	0.930117	0.925265	1.11184			DMM	week 1	1.01462	0.950956	0.995667	0.904902	0.878572	1.03276
sham	week 1	1.00782	0.968009	1.07257	0.99178	0.996306	1.19721			DMM	week 1	1.07155	1.05905	1.05154	0.955678	1.02759	1.15163
sham	week 1	0.915545	0.832317	1.05812	0.959278	0.954274	1.1467			DMM	week 1	1.09445	0.899689	1.03521	0.940838	0.963889	1.22454
sham	week 1	1.0146	1.15754	1.11886	0.993342	0.98816	1.18742			DMM	week 1	1.11117	1.03777	1.09042	1.06451	0.962794	1.17365
sham	week 1	1.20466	1.1135	1.17094	1.06156	1.05602	1.26897			DMM	week 1	1.07038	1.14469	1.08188	1.00426	1.08136	1.19318
sham	week 1	1.17157	0.826499	1.18695	1.07608	1.07046	1.31782			DMM	week 1	1.07985	1.15717	1.09118	0.991709	1.01601	1.17178
sham	week 1	1.03135	0.782059	1.13733	1.01009	0.994317	1.16332			DMM	week 1	1.18576	1.20978	1.16361	1.03653	1.07243	1.23214
sham	week 1	1.06374	0.90022	1.17305	1.06347	1.07892	1.29648			DMM	week 1	1.06535	1.11686	1.08745	0.988318	1.02303	1.16682
sham	week 1	1.02079	1.12449	1.12568	0.999522	0.994308	1.19481			DMM	week 1	1.19473	0.997581	1.14091	1.0369	1.06231	1.2942
sham	week 1	0.881256	1.01547	1.00981	0.915479	0.891703	1.07151			DMM	week 1	1.07858	1.11097	1.02994	0.936048	0.958981	1.19693
sham	week 1	0.834297	0.873125	1.01502	0.920207	0.915407	1.0715			DMM	week 1	1.03551	0.943801	1.01616	0.92353	0.946157	1.10352
sham	week 1	0.878225	1.21429	0.968467	0.877999	0.873418	1.04954			DMM	week 1	0.997488	1.08865	0.978855	0.813623	0.863919	1.063
sham	week 1	1.01922	1.16809	1.04795	0.969061	0.964005	1.1869			DMM	week 1	0.986779	1.20082	0.996846	0.905974	0.92817	1.00409
sham	week 1	1.00404	0.867021	1.05971	0.960717	0.955705	1.14842			DMM	week 1	1.0581	1.21391	1.00983	0.917778	0.940264	1.1276
sham	week 1	0.895804	0.820403	0.987852	0.895573	0.890901	1.07055			DMM	week 1	1.01969	1.2691	1.00064	0.90942	0.931701	1.08666
sham	week 1	0.963524	0.859022	1.06253	0.963276	0.958251	1.15148			DMM	week 1	1.05826	1.06575	1.03849	0.943823	1.01595	1.12777
sham	week 1	0.98642	1.07303	1.08778	1.00577	1.00052	1.23167			DMM	week 1	1.01941	0.951927	1.00036	0.84057	0.892245	1.08636
sham	week 1	0.870391	0.968997	1.04803	0.950128	0.945171	1.10636			DMM	week 1	1.10655	1.06013	1.04668	0.951264	1.02357	1.15963
sham	week 1	0.845742	0.833167	1.03065	0.934369	0.929495	1.11693			DMM	week 1	1.00498	0.900608	1.01561	0.923024	0.896638	0.992587
sham	week 1	0.979044	1.15872	1.07965	0.978791	0.973685	1.17003			DMM	week 1	1.06137	1.03883	1.04155	0.946598	0.96979	1.13108
sham	week 1	1.0811	1.11463	1.09419	0.991978	0.986803	1.18579			DMM	week 1	1.08405	1.14586	1.0638	0.966828	0.990515	1.15525
sham	week 1	1.05141	0.827343	1.08105	0.999661	0.994446	1.19498			DMM	week 1	1.01804	1.15835	1.03823	1.02198	0.966699	1.11431
sham	week 1	0.925573	0.782858	1.02068	0.925335	0.920507	1.10613			DMM	week 1	1.11789	1.21102	1.0676	0.970282	1.00385	1.16191
sham	week 1	1.08502	0.918225	1.19651	1.08474	1.1005	1.32241			DMM	week 1	1.08666	1.1392	1.1092	1.00808	1.04349	1.19016
sham	week 1	1.0412	1.14698	1.14819	1.01951	1.01419	1.21871			DMM	week 1	1.21862	1.01753	1.16373	1.05764	1.08355	1.32008
sham	week 1	0.898881	1.03578	1.03001	0.933788	0.909537	1.09295			DMM	week 1	1.10016	1.13319	1.05054	0.954769	0.978161	1.22086
sham	week 1	0.850983	0.890587	1.03533	0.938611	0.933715	1.09293			DMM	week 1	1.05622	0.962677	1.03649	0.942001	0.96508	1.12559
sham	week 1	0.89579	1.23858	0.987837	0.895559	0.890887	1.07053			DMM	week 1	1.01744	1.11043	0.998432	0.829895	0.881197	1.08426
sham	week 1	1.03961	1.19145	1.06891	0.988442	0.983285	1.21063			DMM	week 1	1.00652	1.22483	1.01678	0.924093	0.946734	1.02417
sham	week 1	1.02412	0.884362	1.0809	0.979931	0.974819	1.17139			DMM	week 1	1.07926	1.23819	1.03003	0.936134	0.959069	1.15015
sham	week 1	0.91372	0.836811	1.00761	0.913484	0.908719	1.09196			DMM	week 1	1.04008	1.29448	1.02065	0.927608	0.950335	1.10839
		3D variance	Crosslink density	Crosslink LLIF	Redox ratio	NAD(P)H LLIF	Mitochondrial clustering					3D variance	Crosslink density	Crosslink LLIF	Redox ratio	NAD(P)H LLIF	Mitochondrial clustering
sham	week 2	1.05258	1.11542	1.05131	0.956921	0.991141	1.2921			DMM	week 2	1.18718	1.15766	1.02976	1.0392	1.01589	1.19292
sham	week 2	1.01799	1.14455	1.0558	0.961013	0.985336	1.32453			DMM	week 2	1.1671	1.14079	1.01234	1.02162	0.998704	1.08284
sham	week 2	1.11291	0.860947	1.02252	0.930719	0.944276	1.23101			DMM	week 2	1.21817	1.45338	1.05664	1.06632	1.0724	1.27013
sham	week 2	0.984583	0.9503	1.03339	0.940614	0.964421	1.25727			DMM	week 2	1.23276	1.38768	1.03929	1.04909	1.05489	1.24939
sham	week 2	1.12716	0.918134	1.13675	1.03469	1.06088	1.38302			DMM	week 2	1.1132	1.44257	1.01559	1.01443	0.922579	1.1338
sham	week 2	1.08202	0.869789	1.08071	0.983681	1.00858	1.33483			DMM	week 2	1.20871	1.35347	1.04844	1.05804	1.03431	1.22502
sham	week 2	1.01075	1.14974	1.02952	0.937092	0.96081	1.25256			DMM	week 2	1.17147	1.25848	1.01614	1.02545	1.00245	1.177
sham	week 2	1.02742	1.17735	1.02617	0.934044	0.957685	1.24849			DMM	week 2	1.19046	1.01644	1.0326	1.14206	1.01869	1.2168
sham	week 2	1.07952	1.1065	1.08369	0.9864	1.01137	1.35847			DMM	week 2	1.17245	1.1484	1.01698	0.9263	1.00328	1.18827
sham	week 2	1.01412	1.13539	1.04193	0.948388	0.972392	1.22766			DMM	week 2	1.18319	1.13166	1.0263	1.0357	1.01247	1.19915
sham	week 2	1.16097	0.854059	1.05957	0.964438	1.00885	1.35518			DMM	week 2	1.20236	1.44175	1.04293	1.05248	1.02888	1.31858
sham	week 2	1.021	0.942697	1.03429	0.94143	0.965258	1.25836			DMM	week 2	1.23473	1.37658	1.031	1.04081	1.07657	1.25451
sham	week 2	1.01584	0.910789	1.04461	0.950823	0.974888	1.27091			DMM	week 2	1.19577	1.43102	1.03721	1.04672	1.02324	1.22218
sham	week 2	0.990531	0.862831	1.03933	0.946021	0.969965	1.20449			DMM	week 2	1.1369	1.34264	1.00615	1.02518	0.972863	1.15224
sham	week 2	1.02106	1.14054	1.01982	0.928265	0.931759	1.21469			DMM	week 2	1.2228	1.24841	1.03065	1.04037	1.04637	1.23929
sham	week 2	1.08796	1.16793	1.09212	0.994072	1.01923	1.35872			DMM	week 2	1.20211	1.00831	1.04271	1.00226	1.02867	1.21833
sham	week 2	1.03634	1.09869	1.02961	0.937168	0.960888	1.22266			DMM	week 2	1.149	1.14029	0.996644	1.00577	0.963217	1.12025
sham	week 2	0.973555	1.12738	1.06142	0.966123	1.01058	1.31744			DMM	week 2	1.15952	1.12368	1.00577	1.01499	0.992222	1.17517
sham	week 2	1.15581	0.848033	1.06537	0.96972	0.994264	1.29617			DMM	week 2	1.17831	1.43158	1.02207	1.03143	1.0083	1.29421
sham	week 2	1.04142	0.936045	1.04016	0.946778	0.950741	1.23943			DMM	week 2	1.1014	1.36686	1.00535	1.0241	0.912482	1.02184
sham	week 2	1.01856	0.904362	1.03732	0.944193	0.968091	1.26205			DMM	week 2	1.22075	1.42093	1.05888	1.11858	1.04461	1.23722
sham	week 2	1.01886	0.856742	1.03762	0.944465	0.96837	1.26242			DMM	week 2	1.22555	1.33317	1.04305	1.04278	1.07872	1.2365
sham	week 2	1.03708	1.13249	1.02486	0.932848	0.956459	1.20689			DMM	week 2	1.19416	1.2396	1.03581	1.0453	1.02186	1.21027
sham	week 2	1.1206	1.15969	1.0302	0.937711	0.961444	1.25339			DMM	week 2	1.21969	1.00119	1.05796	1.06765	1.04371	1.23614
sham	week 2	1.08416	1.13104	1.08285	0.985629	1.02088	1.33086			DMM	week 2	1.2228	1.17387	1.06065	1.07037	1.04637	1.2287
sham	week 2	1.04853	1.16057	1.08748	0.989843	1.0149	1.36427			DMM	week 2	1.20211	1.15676	1.04271	1.05226	1.02867	1.11533
sham	week 2	1.14629	0.873	1.0532	0.958641	0.972604	1.26794			DMM	week 2	1.25471	1.47373	1.08834	1.09831	1.10458	1.30824
sham	week 2	1.01412	0.963604	1.06439	0.968832	0.993353	1.29498			DMM	week 2	1.26974	1.40711	1.07047	1.08056	1.08653	1.28687
sham	week 2	1.16097	0.930988	1.17085	1.06574	1.09271	1.42451			DMM	week 2	1.14659	1.46276	1.04606	1.04487	0.950256	1.16782
sham	week 2	1.11448	0.881966	1.11313	1.01319	1.03884	1.37488			DMM	week 2	1.24497	1.37242	1.07989	1.08978	1.06534	1.26177
sham	week 2	0.980423	1.16584	0.998637	0.908979	0.931986	1.21498			DMM	week 2	1.13633	1.27609	0.985652	0.994682	0.972373	1.14169
sham	week 2	0.996595	1.19383	0.995389	0.906023	0.928954	1.21103			DMM	week 2	1.15474	1.03067	1.00162	1.1078	0.98813	1.18029
sham	week 2	1.04713	1.092	1.05118	0.956808	0.981025	1.31771			DMM	week 2	1.13728	1.13335	0.986474	0.898511	0.973184	1.15262
sham	week 2	0.983697	1.12051	1.01068	0.919937	0.94322	1.19083			DMM	week 2	1.14769	1.11683	0.995509	1.00463	0.982097	1.16318
sham	week 2	1.12614	0.842867	1.02778	0.935505	0.978582	1.31453			DMM	week 2	1.16629	1.42286	1.01164	1.02091	0.998011	1.27902
sham	week 2	0.990374	0.930344	1.00326	0.913187	0.9363	1.22061			DMM	week 2	1.19769	1.35854	1.00007	1.00959	1.04428	1.21688
sham	week 2	1.06663	0.898854	1.09684	0.998364	1.02363	1.33446			DMM	week 2	1.25556	1.41227	1.08907	1.09905	1.0744	1.28329
sham	week 2	1.04006	0.851524	1.0913	0.993322	1.01846	1.26472			DMM	week 2	1.19375	1.32505	1.05646	1.07644	1.02151	1.20985
sham	week 2	1.07211	1.1256	1.07082	0.974678	0.978347	1.27542			DMM	week 2	1.28394	1.23205	1.08219	1.09239	1.09868	1.30126
sham	week 2	1.14236	1.15262	1.14673	1.04378	1.07019	1.42666			DMM	week 2	1.26222	0.995094	1.09485	1.05238	1.0801	1.27925
sham	week 2	1.08816	1.14554	1.08109	0.984026	1.00893	1.28379			DMM	week 2	1.20645	1.18891	1.04648	1.05606	1.01138	1.17627
sham	week 2	1.02223	1.17545	1.11449	1.01443	1.0611	1.38331			DMM	week 2	1.2175	1.17159	1.05606	1.06573	1.04183	1.23393
sham	week 2	1.09802	0.884193	1.0121	0.921234	0.944551	1.23136			DMM	week 2	1.1194	1.49262	0.970966	0.979861	0.957885	1.2295
sham	week 2	0.989353	0.975958	0.988156	0.899439	0.903204	1.17746			DMM	week 2	1.04633	1.42515	0.955085	0.972899	0.866858	0.970752
sham	week 2	0.967629	0.942924	0.985458	0.896984	0.919686	1.19895			DMM	week 2	1.15971	1.48151	1.00594	1.06265	0.992383	1.17536
sham	week 2	0.967913	0.893274	0.985742	0.897242	0.919951	1.19929			DMM	week 2	1.16428	1.39002	0.990893	0.990645	1.02479	1.17467
sham	week 2	0.985221	1.18078	0.973617	0.886206	0.908636	1.14654			DMM	week 2	1.13445	1.29245	0.984021	0.993035	0.970764	1.14975
sham	week 2	1.06457	1.20914	0.978692	0.890825	0.913372	1.19072			DMM	week 2	1.1587	1.04388	1.00506	1.01427	0.99152	1.17434
sham	week 2	1.03153	1.09311	1.03028	0.937783	0.971318	1.26626			DMM	week 2	1.16344	1.1345	1.00917	1.01841	0.995571	1.16906
sham	week 2	0.997635	1.12166	1.03469	0.941793	0.965629	1.29804			DMM	week 2	1.14376	1.11798	0.992096	1.00118	0.97873	1.06119
sham	week 2	1.09065	0.843728	1.00207	0.912105	0.92539	1.20639			DMM	week 2	1.1938	1.42431	1.03551	1.04499	1.05095	1.24473
sham	week 2	0.964891	0.931294	1.01272	0.921801	0.945132	1.23212			DMM	week 2	1.2081	1.35992	1.01851	1.02811	1.03379	1.2244
sham	week 2	1.10461	0.899772	1.11402	1.014	1.03966	1.35536			DMM	week 2	1.09093	1.41371	0.995276	0.994145	0.904127	1.11113
sham	week 2	1.06038	0.852394	1.05909	0.964008	0.988407	1.30814			DMM	week 2	1.18454	1.3264	1.02747	1.03688	1.01363	1.20052
sham	week 2	0.990531	1.12675	1.00893	0.91835	0.941594	1.22751			DMM	week 2	1.14804	1.23331	0.995814	1.00494	0.982398	1.15346
sham	week 2	1.00687	1.1538	1.00565	0.915363	0.938531	1.22352			DMM	week 2	1.16665	0.99611	1.01195	1.11922	0.998317	1.19246
sham	week 2	1.10992	1.16845	1.10271	1.00371	1.02911	1.30947			DMM	week 2	1.23058	1.21269	1.06741	1.07718	1.0316	1.19979
sham	week 2	1.04268	1.19896	1.13678	1.03472	1.08233	1.41098			DMM	week 2	1.24185	1.19502	1.07718	1.08705	1.06267	1.2586
sham	week 2	1.11998	0.901876	1.03234	0.939659	0.963442	1.25599			DMM	week 2	1.14179	1.52248	0.990386	0.999458	0.977043	1.25409
sham	week 2	1.00914	0.995477	1.00792	0.917428	0.921268	1.20101			DMM	week 2	1.06725	1.45365	0.974187	0.992357	0.884195	0.990167
sham	week 2	0.986981	0.961782	1.00517	0.914923	0.93808	1.22293			DMM	week 2	1.18291	1.51114	1.02605	1.0839	1.01223	1.19886
sham	week 2	0.987271	0.911139	1.00546	0.915187	0.93835	1.22328			DMM	week 2	1.18756	1.41782	1.01071	1.01046	1.04528	1.19817
sham	week 2	1.00493	1.2044	0.99309	0.90393	0.926809	1.16947			DMM	week 2	1.15714	1.3183	1.0037	1.0129	0.990179	1.17275
sham	week 2	1.08586	1.23332	0.998266	0.908642	0.931639	1.21453			DMM	week 2	1.18188	1.06476	1.02516	1.03455	1.01135	1.19782
		3D variance	Crosslink density	Crosslink LLIF	Redox ratio	NAD(P)H LLIF	Mitochondrial clustering					3D variance	Crosslink density	Crosslink LLIF	Redox ratio	NAD(P)H LLIF	Mitochondrial clustering
sham	week 3	1.10336	0.982809	1.05422	0.946024	0.967228	1.28251			DMM	week 3	1.27591	1.03618	0.993934	0.95818	0.998701	1.1552
sham	week 3	1.03591	1.01021	1.04977	0.938189	0.959217	1.27188			DMM	week 3	1.20559	1.17567	0.979155	0.973485	1.01465	1.20414
sham	week 3	1.15968	1.0219	1.06803	0.994308	1.04779	1.33933			DMM	week 3	1.33477	1.17896	1.00978	1.00394	1.04639	1.2418
sham	week 3	1.03871	1.09427	1.02244	0.890588	0.91055	1.27735			DMM	week 3	1.24262	1.18122	0.987999	0.982278	1.02382	1.31501
sham	week 3	1.167	0.821198	1.07502	0.960586	1.02372	1.35741			DMM	week 3	1.19411	1.30704	0.98021	0.974534	1.01575	1.19543
sham	week 3	1.03884	0.913395	1.05257	0.920699	0.980135	1.2568			DMM	week 3	1.32973	1.35089	1.00586	1.04003	1.04233	1.23697
sham	week 3	1.16657	1.20041	1.06461	0.96022	0.981742	1.30175			DMM	week 3	1.33485	1.17415	1.00985	1.084	1.07773	1.27899
sham	week 3	1.10751	0.974336	1.05818	0.949577	0.97086	1.28732			DMM	week 3	1.23579	1.1084	0.962677	0.957103	0.977579	1.06014
sham	week 3	1.20201	0.974947	1.08847	0.980603	1.03378	1.30076			DMM	week 3	1.21799	1.02789	0.978814	0.973146	1.0143	1.20372
sham	week 3	1.07	1.00213	1.02234	0.93742	0.92723	1.22947			DMM	week 3	1.37084	1.16626	0.997884	0.992107	1.03406	1.32717
sham	week 3	1.14324	1.01373	1.06232	0.950215	0.971513	1.28819			DMM	week 3	1.3215	1.16952	1.00945	1.0736	1.06689	1.29613
sham	week 3	1.08536	1.08551	1.03702	0.930585	0.951443	1.26158			DMM	week 3	1.22343	1.17177	0.97305	0.907416	0.987483	1.17189
sham	week 3	1.12489	0.814628	1.07478	0.964478	1.0069	1.33511			DMM	week 3	1.25039	1.29658	0.974056	0.968416	1.00937	1.16787
sham	week 3	1.06987	0.906088	1.04222	0.937306	0.937515	1.24311			DMM	week 3	1.21051	1.34008	0.972989	0.967356	1.00827	1.19655
sham	week 3	1.07026	1.19081	1.04259	0.937643	0.948259	1.25736			DMM	week 3	1.30807	1.16476	0.988987	0.983261	1.02484	1.20623
sham	week 3	1.03274	0.966542	1.02674	0.93547	0.925237	1.22683			DMM	week 3	1.26747	1.09953	0.987359	0.981642	1.02316	1.21422
sham	week 3	1.09448	0.968067	1.04573	0.938404	0.959437	1.27218			DMM	week 3	1.2754	1.02064	0.993537	0.987784	1.02956	1.23182
sham	week 3	1.05956	0.995058	1.04237	0.908467	1.08976	1.24022			DMM	week 3	1.19329	1.15803	0.979575	0.903904	0.994244	1.17991
sham	week 3	1.02269	1.00657	1.02714	0.916854	0.937404	1.24296			DMM	week 3	1.35309	1.16127	1.00406	0.998242	1.06046	1.28849
sham	week 3	1.11032	1.07786	1.06087	0.951989	0.973326	1.29059			DMM	week 3	1.29466	1.1635	1.00854	1.0227	1.06595	1.29501
sham	week 3	1.15076	0.80888	1.0695	0.986661	1.03998	1.32897			DMM	week 3	1.28185	1.28743	0.998564	0.992782	1.03477	1.238
sham	week 3	1.1951	0.899694	1.08187	0.974679	0.996525	1.32135			DMM	week 3	1.2479	1.33063	0.972111	0.916483	1.00736	1.06547
sham	week 3	1.04646	1.18241	1.03985	0.917236	0.937795	1.24348			DMM	week 3	1.18145	1.15654	0.970349	0.964731	1.00553	1.19331
sham	week 3	1.1739	0.959721	1.08162	0.966504	0.988167	1.31027			DMM	week 3	1.31563	1.09177	0.994878	0.989118	1.03095	1.22347
sham	week 3	1.13646	0.996569	1.08585	0.974405	0.996244	1.32098			DMM	week 3	1.31419	1.05069	1.02375	0.986925	1.02866	1.18986
sham	week 3	1.06699	1.02435	1.08126	0.966334	0.987993	1.31004			DMM	week 3	1.24176	1.19213	1.00853	1.00269	1.04509	1.24026
sham	week 3	1.19447	1.03621	1.10007	1.02414	1.07923	1.37951			DMM	week 3	1.37481	1.19546	1.04008	1.03405	1.07778	1.27905
sham	week 3	1.06987	1.10959	1.05312	0.917306	0.937866	1.31567			DMM	week 3	1.2799	1.19776	1.01764	1.01175	1.05453	1.35446
sham	week 3	1.20201	0.832694	1.10727	0.989403	1.05443	1.39813			DMM	week 3	1.22993	1.32534	1.00962	1.00377	1.04622	1.2313
sham	week 3	1.07	0.926183	1.08414	0.94832	1.00954	1.29451			DMM	week 3	1.36962	1.3698	1.03603	1.07124	1.0736	1.27408
sham	week 3	1.13158	1.21722	1.03268	0.931413	0.95229	1.2627			DMM	week 3	1.2948	1.19059	0.97955	1.05148	1.04539	1.24062
sham	week 3	1.07428	0.987977	1.02643	0.92109	0.941735	1.2487			DMM	week 3	1.19871	1.12391	0.933797	0.92839	0.948252	1.02833
sham	week 3	1.16595	0.96217	1.05582	0.951185	1.00277	1.26173			DMM	week 3	1.18145	1.01442	0.949449	0.943952	0.983872	1.1676
sham	week 3	1.0379	0.988997	0.991674	0.909297	0.899414	1.19259			DMM	week 3	1.32971	1.15098	0.967948	0.962343	1.00304	1.28735
sham	week 3	1.10894	1.00044	1.03045	0.921709	0.942368	1.24954			DMM	week 3	1.28185	1.1542	0.979164	1.04139	1.03488	1.25724
sham	week 3	1.0528	1.07129	1.00591	0.902668	0.9229	1.22373			DMM	week 3	1.18672	1.15641	0.943859	0.880194	0.957858	1.13673
sham	week 3	1.18113	0.803952	1.12852	1.0127	1.05724	1.40186			DMM	week 3	1.31291	1.27959	1.02276	1.01684	1.05984	1.22626
sham	week 3	1.12336	0.894214	1.09433	0.984171	0.98439	1.30526			DMM	week 3	1.27104	1.32252	1.02164	1.01572	1.05868	1.25638
sham	week 3	1.12378	1.17521	1.09472	0.984525	0.995672	1.32022			DMM	week 3	1.37347	1.1495	1.03844	1.03242	1.07608	1.26654
sham	week 3	1.08437	0.953875	1.07808	0.982243	0.971499	1.28817			DMM	week 3	1.33084	1.08512	1.03673	1.03072	1.07431	1.27494
sham	week 3	1.1492	1.00935	1.09801	0.985324	1.00741	1.33579			DMM	week 3	1.33917	1.06416	1.04321	1.03717	1.08104	1.29341
sham	week 3	1.11254	1.03749	1.09449	0.95389	1.14425	1.30223			DMM	week 3	1.25296	1.20741	1.02855	0.949099	1.04396	1.23891
sham	week 3	0.971555	1.04949	0.975782	0.871011	0.890534	1.18081			DMM	week 3	1.28543	1.21079	0.953853	0.94833	1.00744	1.22407
sham	week 3	1.0548	1.12381	1.00782	0.904389	0.92466	1.22606			DMM	week 3	1.22993	1.21311	0.958114	0.971567	1.01265	1.23026
sham	week 3	1.09322	0.84337	1.01603	0.937328	0.987977	1.26252			DMM	week 3	1.21776	1.34233	0.948636	0.943143	0.983029	1.1761
sham	week 3	1.13535	0.938057	1.02778	0.925945	0.946699	1.25529			DMM	week 3	1.1855	1.38736	0.923506	0.870659	0.956988	1.0122
sham	week 3	0.994139	1.23282	0.98786	0.871374	0.890905	1.18131			DMM	week 3	1.12238	1.20586	0.921832	0.916494	0.955253	1.13364
sham	week 3	1.11521	1.00064	1.02754	0.918179	0.938758	1.24476			DMM	week 3	1.24985	1.13832	0.945134	0.939662	0.9794	1.1623
sham	week 3	1.0813	0.963153	1.03314	0.927103	0.947883	1.25686			DMM	week 3	1.25039	1.01546	0.974056	0.939016	0.978727	1.1321
sham	week 3	1.01519	0.990007	1.02877	0.919425	0.940033	1.24645			DMM	week 3	1.18148	1.15215	0.959572	0.954016	0.994361	1.18005
sham	week 3	1.13648	1.00146	1.04667	0.974421	1.02684	1.31255			DMM	week 3	1.30807	1.15538	0.989587	0.983857	1.02546	1.21696
sham	week 3	1.01793	1.07238	1.002	0.872777	0.892339	1.25181			DMM	week 3	1.21777	1.15759	0.968239	0.962633	1.00334	1.28871
sham	week 3	1.14366	0.804774	1.05352	0.941374	1.00324	1.33026			DMM	week 3	1.17023	1.2809	0.960605	0.955043	0.995432	1.17152
sham	week 3	1.01806	0.895127	1.03152	0.902285	0.960532	1.23167			DMM	week 3	1.30313	1.32387	0.985741	1.01923	1.02148	1.21224
sham	week 3	1.14324	1.17641	1.04332	0.941015	0.962107	1.27572			DMM	week 3	1.30815	1.15067	0.989649	1.06232	1.05617	1.25341
sham	week 3	1.08536	0.95485	1.03702	0.930585	0.951443	1.26158			DMM	week 3	1.21107	1.08623	0.943423	0.937961	0.958027	1.03893
sham	week 3	1.17218	1.02953	1.11998	1.00503	1.02756	1.3625			DMM	week 3	1.36595	1.08544	1.06408	1.05792	1.10266	1.31928
sham	week 3	1.13479	1.05824	1.11638	0.972968	1.16714	1.32828			DMM	week 3	1.27802	1.23156	1.04913	0.968081	1.06484	1.26369
sham	week 3	0.990986	1.07048	0.995298	0.888432	0.908345	1.20443			DMM	week 3	1.31114	1.235	0.97293	0.967297	1.02758	1.24855
sham	week 3	1.0759	1.14629	1.02798	0.922477	0.943153	1.25058			DMM	week 3	1.25453	1.23737	0.977276	0.990998	1.03291	1.25487
sham	week 3	1.11509	0.860237	1.03635	0.956075	1.00774	1.28777			DMM	week 3	1.24212	1.36917	0.967608	0.962006	1.00269	1.19963
sham	week 3	1.15805	0.956818	1.04833	0.944464	0.965633	1.28039			DMM	week 3	1.20921	1.41511	0.941976	0.888072	0.976127	1.03244
sham	week 3	1.01402	1.25748	1.00762	0.888802	0.908723	1.20493			DMM	week 3	1.14482	1.22997	0.940268	0.934824	0.974358	1.15631
sham	week 3	1.13751	1.02066	1.04809	0.936542	0.957533	1.26965			DMM	week 3	1.27485	1.16109	0.964037	0.958455	0.998988	1.18554
		3D variance	Crosslink density	Crosslink LLIF	Redox ratio	NAD(P)H LLIF	Mitochondrial clustering					3D variance	Crosslink density	Crosslink LLIF	Redox ratio	NAD(P)H LLIF	Mitochondrial clustering
sham	week 7	1.18738	0.897079	1.02562	0.911449	0.938792	1.15922			DMM	week 7	1.23771	1.35042	0.985097	0.943176	0.966444	1.30783
sham	week 7	1.09926	0.916396	1.01951	0.906019	0.9332	1.15231			DMM	week 7	1.20513	1.18475	0.959161	0.918344	0.940999	1.2734
sham	week 7	1.23484	0.929123	1.02661	0.912332	0.939702	1.16034			DMM	week 7	1.2571	1.18765	1.00053	0.957952	0.981585	1.32832
sham	week 7	1.26676	1.26391	1.04419	0.927949	0.955788	1.18021			DMM	week 7	1.22641	1.40159	0.9761	0.934561	0.957617	1.29589
sham	week 7	1.01112	0.924829	0.983377	0.863907	0.889824	1.09876			DMM	week 7	1.35073	1.27833	1.01525	0.99205	0.966523	1.3756
sham	week 7	1.24949	0.933918	1.03927	0.923583	0.98129	1.1917			DMM	week 7	1.20617	1.13544	0.940189	0.900178	0.952386	1.24821
sham	week 7	1.19086	1.13328	1.02863	0.914125	0.941549	1.16262			DMM	week 7	1.27132	1.46539	1.01184	0.998785	0.973425	1.35494
sham	week 7	1.24405	1.12647	1.03457	0.919404	0.946986	1.17934			DMM	week 7	1.22216	1.1375	0.972719	0.891325	0.943314	1.09946
sham	week 7	1.21014	0.889903	1.04528	0.938921	0.997089	1.18121			DMM	week 7	1.23196	1.33961	0.98052	0.918793	0.94146	1.27402
sham	week 7	1.29209	0.909065	1.04607	0.929623	0.957512	1.18234			DMM	week 7	1.25094	1.17527	0.995622	0.953252	0.976769	1.3218
sham	week 7	1.03134	0.92169	0.980844	0.871657	0.877806	1.13392			DMM	week 7	1.27574	1.17814	1.01536	0.972154	0.996137	1.44801
sham	week 7	1.16363	1.2538	1.00511	0.89322	0.880016	1.10664			DMM	week 7	1.21296	1.39037	0.925795	0.886398	0.938265	1.2697
sham	week 7	1.07728	0.917431	0.980521	0.871369	0.89751	1.10825			DMM	week 7	1.28102	1.2681	0.939978	0.879977	0.951686	1.2602
sham	week 7	1.17896	0.926447	1.01835	0.904984	0.932134	1.141			DMM	week 7	1.23029	1.12635	0.979189	0.907519	0.929907	1.25839
sham	week 7	1.23161	1.12422	1.03383	0.918742	0.946304	1.1685			DMM	week 7	1.25861	1.45367	1.04133	1.01701	1.0021	1.50608
sham	week 7	1.19404	1.11746	1.03138	0.916563	0.94406	1.16572			DMM	week 7	1.30994	1.1284	0.962992	0.922011	0.944757	1.27848
sham	week 7	1.0004	0.883623	0.974119	0.86568	0.89165	1.10101			DMM	week 7	1.22464	1.33016	0.974691	0.933212	0.956234	1.19401
sham	week 7	1.22689	0.902651	1.05975	0.941779	0.970032	1.1978			DMM	week 7	1.24259	1.16698	0.98898	0.946894	0.970254	1.31299
sham	week 7	1.1096	0.915186	0.978436	0.869517	0.895602	1.10589			DMM	week 7	1.27119	1.16983	1.01174	0.998688	1.00333	1.38481
sham	week 7	1.24267	1.24496	1.03339	0.918349	0.945899	1.168			DMM	week 7	1.22204	1.38056	0.972622	0.901231	0.943465	1.24967
sham	week 7	1.24393	0.910957	1.03447	0.919309	0.946888	1.16922			DMM	week 7	1.22732	1.25915	0.976823	0.935253	0.958326	1.29685
sham	week 7	1.20598	0.91991	1.04169	0.925728	0.9535	1.17738			DMM	week 7	1.22592	1.11841	0.975709	0.934187	0.957234	1.29537
sham	week 7	1.27023	1.11628	1.04718	0.930611	0.95853	1.18359			DMM	week 7	1.25023	1.44341	0.995056	0.992711	1.0172	1.36652
sham	week 7	1.25333	1.10957	1.03259	0.917642	0.945171	1.1671			DMM	week 7	1.23722	1.12043	0.984703	0.942799	0.966057	1.30731
sham	week 7	1.223	0.909638	1.05639	0.938792	0.966956	1.194			DMM	week 7	1.27485	1.36932	1.01465	0.971471	0.995437	1.34707
sham	week 7	1.13224	0.929226	1.0501	0.9332	0.961196	1.18688			DMM	week 7	1.24128	1.20134	0.987936	0.945894	0.969229	1.3116
sham	week 7	1.27188	0.94213	1.05741	0.939702	0.967893	1.19515			DMM	week 7	1.29482	1.20427	1.03055	0.986691	1.01103	1.36817
sham	week 7	1.30476	1.28161	1.07551	0.955788	0.984461	1.21561			DMM	week 7	1.2632	1.42121	1.00538	0.962598	0.986345	1.33476
sham	week 7	1.04146	0.937777	1.01288	0.889824	0.916519	1.13172			DMM	week 7	1.39125	1.29622	1.04571	1.02181	0.995519	1.41687
sham	week 7	1.28698	0.946993	1.07045	0.95129	1.01073	1.22745			DMM	week 7	1.24235	1.15133	0.968394	0.927184	0.980957	1.28566
sham	week 7	1.15514	1.14915	0.997774	0.886702	0.913303	1.12775			DMM	week 7	1.23318	1.48591	0.981489	0.968822	0.944222	1.31429
sham	week 7	1.20673	1.14224	1.00354	0.891822	0.918577	1.14396			DMM	week 7	1.1855	1.15342	0.943538	0.864585	0.915014	1.06648
sham	week 7	1.17384	0.878241	1.01392	0.910754	0.967176	1.14577			DMM	week 7	1.195	1.32206	0.951104	0.89123	0.913216	1.2358
sham	week 7	1.25333	0.897152	1.01469	0.901735	0.928787	1.14687			DMM	week 7	1.21341	1.15987	0.965753	0.924655	0.947466	1.28215
sham	week 7	1.0004	0.909611	0.951419	0.845507	0.851472	1.0999			DMM	week 7	1.23747	1.1627	0.984902	0.942989	0.966253	1.40457
sham	week 7	1.12872	1.23737	0.974955	0.866423	0.853616	1.07344			DMM	week 7	1.17657	1.37215	0.898021	0.859806	0.910117	1.23161
sham	week 7	1.13114	0.905408	1.02955	0.914938	0.942386	1.16366			DMM	week 7	1.34508	1.25148	0.986977	0.923976	0.99927	1.32321
sham	week 7	1.2379	0.914306	1.06926	0.950233	0.97874	1.19805			DMM	week 7	1.2918	1.11159	1.02815	0.952895	0.976402	1.32131
sham	week 7	1.29319	1.10948	1.08552	0.964679	0.993619	1.22692			DMM	week 7	1.32154	1.43462	1.09339	1.06786	1.05221	1.58139
sham	week 7	1.25374	1.10281	1.08294	0.962391	0.991263	1.22401			DMM	week 7	1.37544	1.11361	1.01114	0.968112	0.991995	1.34241
sham	week 7	1.05042	0.9213	1.02282	0.908964	0.936233	1.15606			DMM	week 7	1.28587	1.38688	1.02343	0.979873	1.00405	1.25372
sham	week 7	1.28823	0.941139	1.11274	0.988868	1.01853	1.25769			DMM	week 7	1.30472	1.21674	1.03843	0.994238	1.01877	1.37864
sham	week 7	1.05412	0.954209	0.929515	0.826041	0.850822	1.0506			DMM	week 7	1.20763	1.21971	0.961156	0.948754	0.95316	1.31557
sham	week 7	1.18054	1.29804	0.981716	0.872431	0.898604	1.1096			DMM	week 7	1.16094	1.43943	0.923991	0.85617	0.896292	1.18719
sham	week 7	1.18173	0.9498	0.982742	0.873343	0.899544	1.11076			DMM	week 7	1.16595	1.31284	0.927981	0.888491	0.91041	1.232
sham	week 7	1.14568	0.959134	0.989605	0.879442	0.905825	1.11851			DMM	week 7	1.16462	1.16609	0.926924	0.887478	0.909372	1.2306
sham	week 7	1.20672	1.16388	0.994825	0.884081	0.910603	1.12441			DMM	week 7	1.18772	1.50496	0.945303	0.943075	0.966341	1.29819
sham	week 7	1.19066	1.15688	0.98096	0.87176	0.897913	1.10874			DMM	week 7	1.17536	1.16821	0.935468	0.895659	0.917755	1.24194
sham	week 7	1.16363	0.879138	1.00511	0.89322	0.920016	1.13604			DMM	week 7	1.21296	1.32341	0.965395	0.924312	0.947115	1.28167
sham	week 7	1.07728	0.898069	0.999121	0.887899	0.914536	1.12927			DMM	week 7	1.18102	1.16106	0.939978	0.899977	0.922179	1.24793
sham	week 7	1.21014	0.91054	1.00608	0.894085	0.920908	1.13714			DMM	week 7	1.23196	1.16389	0.98052	0.938793	0.961953	1.30175
sham	week 7	1.24142	1.23864	1.0233	0.90939	0.936672	1.1566			DMM	week 7	1.20188	1.37355	0.956578	0.91587	0.938464	1.26997
sham	week 7	0.990899	0.906333	0.963709	0.846629	0.872028	1.07678			DMM	week 7	1.32371	1.25276	0.994949	0.972209	0.947193	1.34809
sham	week 7	1.2245	0.91524	1.01849	0.905111	0.961664	1.16786			DMM	week 7	1.18204	1.11273	0.921385	0.882175	0.933338	1.22325
sham	week 7	1.16705	1.11062	1.00806	0.895843	0.922718	1.13937			DMM	week 7	1.24589	1.43609	0.991608	0.978809	0.953957	1.32784
sham	week 7	1.21917	1.10394	1.01388	0.901016	0.928047	1.15575			DMM	week 7	1.19772	1.11475	0.953265	0.873498	0.924447	1.07748
sham	week 7	1.07143	0.939726	1.04328	0.927143	0.954958	1.17918			DMM	week 7	1.31159	1.41462	1.04389	0.99947	1.02413	1.27879
sham	week 7	1.314	0.959962	1.13499	1.00864	1.0389	1.28284			DMM	week 7	1.33082	1.24107	1.0592	1.01412	1.03914	1.40621
sham	week 7	1.0752	0.973293	0.948105	0.842562	0.867839	1.07161			DMM	week 7	1.23179	1.24411	0.980379	0.967729	0.972223	1.34188
sham	week 7	1.20415	1.324	1.00135	0.88988	0.916576	1.13179			DMM	week 7	1.18416	1.46822	0.942471	0.873293	0.914217	1.21093
sham	week 7	1.20536	0.968796	1.0024	0.89081	0.917535	1.13297			DMM	week 7	1.18927	1.3391	0.946541	0.90626	0.928618	1.25664
sham	week 7	1.16859	0.978317	1.0094	0.897031	0.923942	1.14088			DMM	week 7	1.18791	1.18942	0.945462	0.905227	0.927559	1.25521
sham	week 7	1.23085	1.18716	1.01472	0.901762	0.928815	1.1469			DMM	week 7	1.21147	1.53506	0.964209	0.961937	0.985668	1.32416
sham	week 7	1.21448	1.18002	1.00058	0.889195	0.915871	1.13092			DMM	week 7	1.19886	1.19157	0.954177	0.913572	0.93611	1.26678
		3D variance	Crosslink density	Crosslink LLIF	Redox ratio	NAD(P)H LLIF	Mitochondrial clustering					3D variance	Crosslink density	Crosslink LLIF	Redox ratio	NAD(P)H LLIF	Mitochondrial clustering
sham	week 10	1.20702	1.0993	1.01967	0.922401	0.959421	1.28103			DMM	week 10	1.38983	1.35036	0.97989	0.828311	0.876407	1.44084
sham	week 10	1.17236	0.958696	0.980662	0.887109	0.913096	1.24917			DMM	week 10	1.34846	1.35812	0.960497	0.80366	0.850325	1.34796
sham	week 10	1.26536	1.20099	1.03977	0.961359	0.98952	1.29122			DMM	week 10	1.41493	1.10822	0.997592	0.843275	0.89224	1.46687
sham	week 10	1.12514	1.21539	1.01862	0.921444	0.948436	1.26636			DMM	week 10	1.40415	1.13222	0.989986	0.836846	0.885437	1.55568
sham	week 10	1.26473	0.866819	1.03924	0.950486	0.97833	1.30628			DMM	week 10	1.33013	1.39233	0.947572	0.792734	0.858764	1.32895
sham	week 10	1.17496	0.904059	0.992592	0.897902	0.924205	1.23401			DMM	week 10	1.4424	1.30322	0.997419	0.859645	0.90956	1.54534
sham	week 10	1.26786	0.988749	1.03215	0.933688	0.961039	1.28319			DMM	week 10	1.38923	1.33288	0.989236	0.827954	0.876029	1.44022
sham	week 10	1.16971	1.09373	1.01735	0.909903	0.936558	1.2505			DMM	week 10	1.40058	1.23856	0.987473	0.834721	0.883189	1.45199
sham	week 10	1.2274	1.09051	1.03689	0.958754	0.96684	1.29093			DMM	week 10	1.35673	1.33955	0.956559	0.808589	0.85554	1.30653
sham	week 10	1.1589	0.951026	0.998482	0.88245	0.9383	1.25283			DMM	week 10	1.47125	1.34726	0.998221	0.936546	0.918024	1.59214
sham	week 10	1.30267	1.19139	1.03237	0.933884	0.961241	1.28346			DMM	week 10	1.40312	1.09935	0.989262	0.836233	0.884789	1.45462
sham	week 10	1.17081	1.20567	0.989085	0.884339	0.910244	1.24537			DMM	week 10	1.41459	1.12316	0.997347	0.843068	0.892021	1.46651
sham	week 10	1.16523	0.859885	1.01356	0.916869	0.933727	1.24672			DMM	week 10	1.36203	1.38119	0.950523	0.802036	0.848606	1.31513
sham	week 10	1.21021	0.896826	1.02237	0.935229	0.962625	1.29531			DMM	week 10	1.35086	1.29279	0.962189	0.805091	0.851839	1.40045
sham	week 10	1.25518	0.980839	1.06036	0.959207	0.987305	1.28826			DMM	week 10	1.38663	1.32222	0.987409	0.82641	0.864757	1.42168
sham	week 10	1.17189	1.08498	1.01919	0.901182	0.927581	1.22852			DMM	week 10	1.40286	1.22865	0.989079	0.836079	0.894264	1.50019
sham	week 10	1.13572	1.08281	1.01782	0.920724	0.937696	1.25202			DMM	week 10	1.3296	1.3301	0.976504	0.742417	0.858429	1.3784
sham	week 10	1.32872	0.944315	1.02519	0.937779	0.96525	1.28881			DMM	week 10	1.41245	1.33775	0.995844	0.841797	0.890676	1.46429
sham	week 10	1.19422	1.18298	1.00887	0.881453	0.927274	1.23811			DMM	week 10	1.36408	1.09159	0.951969	0.812967	0.860172	1.41415
sham	week 10	1.15993	1.19716	1.01881	0.921622	0.948619	1.26661			DMM	week 10	1.4005	1.11524	0.987417	0.834674	0.883139	1.4519
sham	week 10	1.23441	0.853817	1.04282	0.953726	0.961664	1.28402			DMM	week 10	1.41718	1.37144	0.999177	0.894324	0.90393	1.48608
sham	week 10	1.25812	0.890498	1.02393	0.936635	0.964073	1.28724			DMM	week 10	1.37506	1.28367	0.969477	0.7698	0.856821	1.40864
sham	week 10	1.20285	0.973917	1.01615	0.919215	0.946142	1.2633			DMM	week 10	1.44288	1.31289	0.997756	0.859929	0.889861	1.54584
sham	week 10	1.14845	1.07732	1.00912	0.912853	0.939594	1.25455			DMM	week 10	1.38927	1.21998	0.989267	0.82798	0.876056	1.44026
sham	week 10	1.24323	1.11469	1.05027	0.950073	0.988204	1.31946			DMM	week 10	1.43152	1.36926	1.00929	0.85316	0.902699	1.48406
sham	week 10	1.20753	0.972117	1.01008	0.913723	0.940489	1.28665			DMM	week 10	1.38892	1.37714	0.989312	0.82777	0.875835	1.3884
sham	week 10	1.30332	1.21781	1.07096	0.990199	1.01921	1.32995			DMM	week 10	1.45738	1.12373	1.02752	0.868573	0.919007	1.51087
sham	week 10	1.1589	1.23241	1.04918	0.949087	0.976889	1.30435			DMM	week 10	1.44627	1.14807	1.01969	0.861951	0.912	1.60235
sham	week 10	1.30267	0.878955	1.07041	0.979001	1.00768	1.34546			DMM	week 10	1.37003	1.41182	0.975999	0.816516	0.884527	1.36882
sham	week 10	1.21021	0.916716	1.02237	0.924839	0.951931	1.27103			DMM	week 10	1.48567	1.32147	1.02734	0.885434	0.936847	1.5917
sham	week 10	1.22982	1.00259	1.00119	0.905678	0.932208	1.24469			DMM	week 10	1.34755	1.35154	0.959559	0.803115	0.849748	1.39701
sham	week 10	1.13462	1.10904	0.986825	0.882606	0.908461	1.21299			DMM	week 10	1.35856	1.2559	0.957848	0.809679	0.856693	1.40843
sham	week 10	1.19058	1.07621	1.00578	0.929992	0.937835	1.25221			DMM	week 10	1.31603	1.322	0.927862	0.784331	0.829874	1.26733
sham	week 10	1.12413	0.938563	0.968528	0.855976	0.910151	1.21524			DMM	week 10	1.42711	1.3296	0.968274	0.90845	0.890483	1.54437
sham	week 10	1.26359	1.17577	1.0014	0.905868	0.932404	1.24495			DMM	week 10	1.36102	1.08494	0.959584	0.811146	0.858246	1.41098
sham	week 10	1.13568	1.18987	0.959412	0.857809	0.882937	1.20801			DMM	week 10	1.37215	1.10844	0.967427	0.817776	0.86526	1.42251
sham	week 10	1.22349	0.848616	1.06424	0.962713	0.980414	1.30906			DMM	week 10	1.43013	1.36309	0.998049	0.842138	0.891037	1.38089
sham	week 10	1.27072	0.885074	1.07349	0.98199	1.01076	1.36007			DMM	week 10	1.41841	1.27585	1.0103	0.845346	0.89443	1.47047
sham	week 10	1.31794	0.967985	1.11338	1.00717	1.03667	1.35267			DMM	week 10	1.45597	1.30489	1.03678	0.86773	0.907995	1.49277
sham	week 10	1.23049	1.07076	1.07015	0.946242	0.97396	1.28994			DMM	week 10	1.473	1.21255	1.03853	0.877883	0.938977	1.5752
sham	week 10	1.19251	1.12898	1.06871	0.966761	0.984581	1.31462			DMM	week 10	1.39608	1.38682	1.02533	0.779538	0.90135	1.44732
sham	week 10	1.39516	0.98458	1.07645	0.984668	1.01351	1.35325			DMM	week 10	1.48308	1.39479	1.04564	0.883887	0.93521	1.53751
sham	week 10	1.13451	1.23342	0.958423	0.837381	0.880911	1.1762			DMM	week 10	1.29588	1.13814	0.90437	0.772318	0.817163	1.34344
sham	week 10	1.10193	1.24821	0.967873	0.87554	0.901188	1.20328			DMM	week 10	1.33048	1.16279	0.938046	0.79294	0.838982	1.37931
sham	week 10	1.17269	0.890223	0.990677	0.906039	0.913581	1.21982			DMM	week 10	1.34632	1.42992	0.949218	0.849607	0.858733	1.41178
sham	week 10	1.19521	0.928468	0.972729	0.889804	0.915869	1.22288			DMM	week 10	1.3063	1.33841	0.921003	0.73131	0.81398	1.3382
sham	week 10	1.14271	1.01544	0.965346	0.873254	0.898835	1.20013			DMM	week 10	1.37073	1.36887	0.947869	0.816933	0.845368	1.46854
sham	week 10	1.09103	1.12326	0.958664	0.86721	0.892614	1.19183			DMM	week 10	1.31981	1.272	0.939803	0.786581	0.832253	1.36825
sham	week 10	1.18288	1.07731	0.999281	0.903953	0.940233	1.25541			DMM	week 10	1.36203	1.32335	0.960292	0.811745	0.858879	1.41202
sham	week 10	1.14891	0.939522	0.961048	0.869367	0.894834	1.22419			DMM	week 10	1.32149	1.33096	0.941287	0.787587	0.833318	1.321
sham	week 10	1.24005	1.17697	1.01897	0.942131	0.96973	1.26539			DMM	week 10	1.38663	1.08605	0.97764	0.82641	0.874395	1.43753
sham	week 10	1.10264	1.19109	0.998245	0.903015	0.929467	1.24103			DMM	week 10	1.37606	1.10958	0.970187	0.820109	0.867729	1.52457
sham	week 10	1.23943	0.849483	1.01845	0.931477	0.958763	1.28015			DMM	week 10	1.30353	1.36448	0.92862	0.77688	0.841589	1.30237
sham	week 10	1.15146	0.885978	0.972741	0.879944	0.905721	1.20933			DMM	week 10	1.41355	1.27716	0.977471	0.842452	0.891369	1.51443
sham	week 10	1.2425	0.968974	1.01151	0.915015	0.941819	1.25753			DMM	week 10	1.36144	1.30623	0.969452	0.811395	0.858508	1.41141
sham	week 10	1.14631	1.07186	0.996998	0.891705	0.917827	1.22549			DMM	week 10	1.37257	1.21379	0.967723	0.818026	0.865525	1.42295
sham	week 10	1.21636	1.15156	1.09009	0.986096	1.00427	1.34091			DMM	week 10	1.424	1.41455	1.04584	0.795129	0.919377	1.47627
sham	week 10	1.42306	1.00427	1.09798	1.00436	1.03378	1.38032			DMM	week 10	1.51274	1.42269	1.06655	0.901565	0.953914	1.56826
sham	week 10	1.1572	1.25809	0.977592	0.854128	0.898529	1.19972			DMM	week 10	1.32179	1.1609	0.922458	0.787765	0.833506	1.37031
sham	week 10	1.12397	1.27317	0.98723	0.893051	0.919212	1.22734			DMM	week 10	1.35709	1.18605	0.956807	0.808799	0.855762	1.4069
sham	week 10	1.19615	0.908028	1.01049	0.92416	0.931852	1.24422			DMM	week 10	1.37325	1.45852	0.968203	0.866599	0.875908	1.44002
sham	week 10	1.21912	0.947038	0.992183	0.9076	0.934187	1.24734			DMM	week 10	1.33243	1.36518	0.939423	0.745936	0.83026	1.36497
sham	week 10	1.16556	1.03575	0.984652	0.890719	0.916812	1.22414			DMM	week 10	1.39815	1.39625	0.966826	0.833272	0.862276	1.49792
sham	week 10	1.11285	1.14573	0.977838	0.884555	0.910466	1.21566			DMM	week 10	1.3462	1.29744	0.9586	0.802312	0.848899	1.39561
		3D variance	Crosslink density	Crosslink LLIF	Redox ratio	NAD(P)H LLIF	Mitochondrial clustering					3D variance	Crosslink density	Crosslink LLIF	Redox ratio	NAD(P)H LLIF	Mitochondrial clustering
Normal	Normal	0.935006	0.955239	1.01694	1.00393	1.01313	0.791584			OA	OA	1.0144	1.18642	0.978266	0.969361	0.976088	1.02145
Normal	Normal	0.898546	0.805036	1.0168	1.02293	1.01544	0.941304			OA	OA	0.988509	1.12617	0.98202	0.956328	0.973545	1.02387
Normal	Normal	0.982159	0.947239	1.00248	1.01367	1.01635	0.920368			OA	OA	0.95491	1.06267	0.985771	1.01821	0.96994	1.04902
Normal	Normal	0.962676	0.995955	0.994102	1.00626	1.00608	0.941503			OA	OA	0.965233	1.25862	0.965412	1.02271	0.973644	1.08628
Normal	Normal	0.951088	0.918531	0.995587	1.06555	1.00842	0.87544			OA	OA	0.983394	1.2085	0.969068	1.02361	0.97609	1.03656
Normal	Normal	1.02867	0.913428	1.00223	1.00717	1.01015	0.973047			OA	OA	0.964923	1.24809	0.972578	0.961705	0.980084	1.09229
Normal	Normal	1.0234	1.03732	0.976723	1.00126	1.01317	0.98986			OA	OA	0.952379	1.26805	0.9698	1.0419	0.978646	1.04179
Normal	Normal	0.997421	0.94006	1.02694	0.999009	1.0179	0.900851			OA	OA	0.933343	1.01402	0.970083	0.957771	0.977538	1.11566
Normal	Normal	0.974014	0.917719	1.00463	1.01647	1.0049	0.957862			OA	OA	1.08723	0.937705	0.972956	0.929429	0.98082	1.08744
Normal	Normal	0.972591	0.973049	1.00766	1.05002	1.00835	0.971557			OA	OA	1.05544	0.944139	0.955272	1.01116	0.966489	1.08374
Normal	Normal	0.974807	0.954883	1.00985	1.0512	1.0129	1.04213			OA	OA	1.06794	0.971212	0.959598	0.763887	0.967155	1.028
Normal	Normal	1.02581	0.929182	0.984189	1.05028	0.992055	1.00505			OA	OA	1.06612	0.995283	1.00436	0.798608	0.974811	0.977459
Normal	Normal	0.969036	0.964631	0.983487	0.987178	1.02373	0.824453			OA	OA	1.07635	0.973872	1.0079	0.76476	0.983198	1.05657
Normal	Normal	0.965322	1.03893	1.0204	1.01665	1.02821	0.978007			OA	OA	1.05963	1.00978	1.00773	0.874648	0.964749	0.946142
Normal	Normal	1.02743	1.12204	1.02095	0.960607	1.02793	1.00365			OA	OA	1.06261	0.948458	0.995674	0.847345	0.982701	1.06207
Normal	Normal	0.947296	0.773488	1.02209	1.06436	1.01657	0.897469			OA	OA	1.05995	1.00184	0.999101	0.885847	0.987455	1.04548
Normal	Normal	0.943608	0.771327	1.01989	1.06759	1.01032	0.949463			OA	OA	1.01762	0.982066	0.998665	1.09556	0.986602	1.05345
Normal	Normal	1.02816	0.851026	1.02062	1.08871	1.0334	1.00169			OA	OA	1.00851	1.24839	1.00315	1.09658	0.973256	1.30322
Normal	Normal	1.0391	0.899723	1.03641	1.08328	1.00398	1.00218			OA	OA	1.0128	1.31659	0.994266	1.09922	0.978291	1.25566
Normal	Normal	1.00797	0.887655	1.0348	1.05147	1.03723	0.899451			OA	OA	0.930593	1.18204	0.998297	1.09321	0.976658	1.26246
Normal	Normal	0.982995	0.859468	1.03974	0.983919	1.01058	0.84722			OA	OA	1.01173	1.28954	1.00421	1.11552	0.990987	0.997032
Normal	Normal	0.965608	0.967587	1.03984	1.03125	1.03576	1.00434			OA	OA	0.999616	1.32394	0.982087	1.01213	0.999816	1.05617
Normal	Normal	0.975878	1.11731	1.03826	1.07362	1.0184	0.969			OA	OA	1.02535	1.11696	0.977918	1.00346	0.997204	1.11428
Normal	Normal	0.977406	0.997061	1.02199	1.0272	1.01201	1.02461			OA	OA	1.00068	0.952362	0.995043	0.909044	0.984161	1.10443
Normal	Normal	0.946514	1.03574	1.02053	1.04002	1.01988	0.889798			OA	OA	0.947984	0.93902	0.995784	1.02622	1.00965	1.19287
Normal	Normal	1.00655	1.08862	1.02157	1.0603	1.02818	0.928085			OA	OA	0.999305	1.01655	1.00778	0.904988	1.00001	0.969722
Normal	Normal	0.996228	0.817276	1.02528	1.02389	1.01361	0.901178			OA	OA	1.05657	1.01115	1.01023	1.00452	0.977224	1.08745
Normal	Normal	0.994754	0.838882	1.0249	1.04361	1.01791	0.872163			OA	OA	1.00954	1.01072	1.01355	1.0177	0.983773	0.945917
Normal	Normal	0.901202	0.809645	1.02437	0.973482	1.00276	1.01239			OA	OA	1.04791	0.918775	0.977252	1.01378	0.985662	1.03484
Normal	Normal	0.868926	0.648588	1.01611	1.01193	1.01674	0.989816			OA	OA	0.965778	1.02245	0.980315	0.982715	0.996979	1.02332
Normal	Normal	0.932053	0.919464	1.01633	1.00934	1.01603	1.03879			OA	OA	1.04483	0.978528	1.00761	0.998442	1.00537	1.0521
Normal	Normal	1.00854	1.07325	1.01901	1.04007	1.01822	0.907914			OA	OA	1.01816	1.04379	1.01148	0.985018	1.00275	1.05458
Normal	Normal	1.01349	0.985233	1.02313	1.0162	1.01848	0.968526			OA	OA	0.983558	1.238	1.01534	1.04876	0.999038	1.08049
Normal	Normal	0.963056	1.02287	1.04745	1.03405	1.04352	0.815331			OA	OA	0.99419	1.08684	0.994374	1.0534	1.00285	1.11887
Normal	Normal	0.925502	1.01771	1.04731	1.05362	1.0459	0.969543			OA	OA	1.0129	1.31113	0.99814	1.05432	1.00537	1.06766
Normal	Normal	1.01162	1.07495	1.03256	1.04408	1.04684	0.947979			OA	OA	0.993871	1.21479	1.00176	0.990556	1.00949	1.12506
Normal	Normal	0.991557	1.06489	1.02393	1.03644	1.03627	0.969748			OA	OA	0.980951	1.19167	0.998894	1.07316	1.00801	1.07304
Normal	Normal	0.979621	0.845097	1.02545	1.09752	1.03868	0.901703			OA	OA	0.961344	1.09897	0.999185	0.986504	1.00686	1.14913
Normal	Normal	1.05953	0.767878	1.0323	1.03739	1.04046	1.00224			OA	OA	1.05461	1.25838	0.943767	0.901546	0.951395	1.05481
Normal	Normal	1.05411	0.76654	1.00602	1.0313	1.04357	1.01956			OA	OA	1.02378	1.24324	0.926614	0.980827	0.937495	1.05123
Normal	Normal	1.02734	0.832357	1.05775	1.02898	1.04844	0.927877			OA	OA	1.0359	1.08495	0.930811	0.74097	0.938141	0.997161
Normal	Normal	0.944794	0.870527	0.974492	0.985975	0.974755	0.929126			OA	OA	1.03414	0.962632	0.974232	0.77465	0.945566	0.948135
Normal	Normal	0.943413	0.949726	0.977432	1.01852	0.978096	0.942411			OA	OA	1.04406	1.04837	0.977661	0.741817	0.953702	1.02488
Normal	Normal	0.945563	0.827942	0.979553	1.01966	0.982517	1.01087			OA	OA	1.02784	0.975836	0.977502	0.848408	0.935806	0.917757
Normal	Normal	0.995033	0.832549	0.954664	1.01877	0.962293	0.974902			OA	OA	1.03074	1.02348	0.965803	0.821924	0.95322	1.03021
Normal	Normal	0.939965	0.80757	0.953982	0.957562	0.993014	0.79972			OA	OA	1.02815	0.92405	0.969128	0.859272	0.957832	1.01412
Normal	Normal	0.936362	0.754086	0.989787	0.986147	0.99736	0.948667			OA	OA	1.0685	0.957374	1.0486	1.15034	1.03593	1.10612
Normal	Normal	0.996604	0.773586	0.990322	0.931789	0.997096	0.973543			OA	OA	1.05893	1.04159	1.05331	1.15141	1.02192	1.36838
Normal	Normal	0.918877	0.74711	0.991423	1.03243	0.986069	0.870545			OA	OA	1.06344	0.98752	1.04398	1.15418	1.02721	1.31844
Normal	Normal	0.990789	0.829859	1.07088	1.12097	1.06084	0.996936			OA	OA	0.977123	0.954974	1.04821	1.14787	1.02549	1.32558
Normal	Normal	1.07957	0.867915	1.07165	1.14315	1.08507	1.05177			OA	OA	1.06231	1.02083	1.05442	1.1713	1.04054	1.04688
Normal	Normal	1.09105	0.946877	1.08823	1.13744	1.05418	1.05229			OA	OA	1.0496	0.997997	1.03119	1.06274	1.04981	1.10897
Normal	Normal	1.05837	0.825458	1.08654	1.10405	1.08909	0.944424			OA	OA	1.07662	0.976218	1.02681	1.05363	1.04706	1.16999
Normal	Normal	1.03214	0.830051	1.09173	1.03311	1.06111	0.889581			OA	OA	1.05071	1.11947	1.04479	0.954496	1.03337	1.15965
Normal	Normal	1.01389	0.809992	1.09183	1.08281	1.08754	1.05456			OA	OA	0.900584	1.20922	0.945994	0.974913	0.959168	1.13323
Normal	Normal	1.02467	0.756348	1.09017	1.12731	1.06932	1.01745			OA	OA	0.94934	1.04181	0.957394	0.859739	0.950007	0.921236
Normal	Normal	1.02628	0.775907	1.07309	1.07856	1.06261	1.07584			OA	OA	1.00374	1.02962	0.95972	0.95429	0.928363	1.03308
Normal	Normal	0.899188	0.749351	0.969503	0.988022	0.96889	0.845308			OA	OA	0.959059	0.929594	0.962871	0.966818	0.934584	0.898621
Normal	Normal	0.956222	0.766342	0.970496	1.00728	0.976775	0.881681			OA	OA	0.995515	0.963118	0.928389	0.96309	0.936379	0.983102
Normal	Normal	0.946417	0.765006	0.97402	0.972699	0.962929	0.856119			OA	OA	0.917489	1.04784	0.931299	0.93358	0.94713	0.972152
Normal	Normal	0.945017	0.830692	0.973659	0.99143	0.967017	0.828555
Normal	Normal	0.856142	0.868785	0.973148	0.924808	0.952622	0.961767
Normal	Normal	0.82548	0.947826	0.965308	0.961336	0.965907	0.940325
Normal	Normal	0.885451	0.826286	0.965515	0.958871	0.965227	0.986848
Normal	Normal	0.95811	0.830884	0.968055	0.98807	0.967314	0.862518
Normal	Normal	0.96282	0.805954	0.971972	0.965387	0.967557	0.9201
